# Supplementary material for: Inducible Defenses Stay Up Late: Temporal Patterns of Immune Gene Expression in Tenebrio molitor
Source: G3 (Bethesda). 2014 Jun 1;4(6):947–55. doi: 10.1534/g3.113.008516 (PMC4065263; doi:10.1534/g3.113.008516)
Supplement: Supporting Information [file supp_g3.113.008516_FileS1.zip]

Archive with 1 entries (1 files):
- file_s1.bz2
