# Supplementary material for: Inducible Defenses Stay Up Late: Temporal Patterns of Immune Gene Expression in Tenebrio molitor
Source: G3 (Bethesda). 2014 Jun 1;4(6):947–55. doi: 10.1534/g3.113.008516 (PMC4065263; doi:10.1534/g3.113.008516)
Supplement: Supporting Information [file supp_g3.113.008516_TableS3.csv]

gb|AY153776.1|	comp41721_c0_seq7
gb|DQ356038.1|	comp45179_c0_seq7
dbj|AB084067.1|	comp42998_c0_seq5
gb|DQ903868.1|	comp38975_c0_seq2
dbj|AB627949.1|	comp42530_c0_seq6
dbj|AB363980.2|	comp44069_c0_seq10
gb|AY303372.1|	comp37916_c0_seq1
emb|AJ496728.1|	comp40484_c0_seq1
dbj|AB363981.1|	comp44946_c0_seq18
dbj|AB698923.1|	comp11942_c0_seq1
gb|AY325895.1|	comp40143_c0_seq1
gb|JX987235.1|	comp44419_c0_seq8
gb|JQ219849.1|	comp42165_c0_seq1
dbj|AB560751.1|	comp40182_c0_seq9
dbj|D17670.1|TENTCN	comp40599_c0_seq1
gb|AY153778.1|	comp40006_c0_seq2
gb|AF395329.1|	comp43316_c1_seq1
dbj|AB363982.1|	comp44912_c0_seq21
emb|AJ487081.4|	comp360933_c0_seq1
dbj|AB098615.1|	comp44531_c0_seq5
gb|DQ356029.1|	comp41553_c0_seq5
gb|AY153777.1|	comp38596_c0_seq1
dbj|AB669089.1|	comp44607_c0_seq17
gb|AY332272.2|	comp41926_c0_seq1
dbj|AB698919.1|	comp38012_c0_seq1
gb|AY153773.1|	comp44755_c0_seq4
gb|AY714212.2|	comp46934_c0_seq4
gb|DQ356027.1|	comp41553_c0_seq7
gb|AY337517.1|	comp43251_c0_seq5
gb|EU311730.1|	comp46503_c0_seq2
gb|JQ918767.1|	comp45444_c0_seq1
gb|GQ390366.2|	comp41453_c0_seq3
gb|DQ356052.1|	comp39694_c0_seq1
gb|AY153775.1|	comp35843_c0_seq1
gb|DQ356025.1|	comp38253_c0_seq2
dbj|AB098616.1|	comp44414_c0_seq4
gb|U21482.1|TMU21482	comp39311_c1_seq1
dbj|D11338.1|TENTHL	comp7633_c0_seq1
gb|AY153772.1|	comp44049_c0_seq1
dbj|AB108841.1|	comp46438_c0_seq17
gb|AF312017.1|	comp41703_c0_seq2
dbj|AB098617.1|	comp45714_c0_seq1
dbj|AB698921.1|	comp45979_c0_seq30
gb|DQ356036.1|	comp40113_c0_seq6
dbj|AB514564.1|	comp45214_c0_seq8
gb|DQ356051.1|	comp42573_c0_seq5
gb|DQ097802.1|	comp65981_c0_seq1
gb|DQ356030.1|	comp41553_c0_seq1
dbj|AB021699.1|	comp41650_c0_seq3
gb|AF160495.1|	comp42118_c0_seq3
gb|L36203.1|TENACP17CP	comp38419_c1_seq1
gb|DQ356042.1|	comp37500_c0_seq2
emb|AJ005685.1|	comp41317_c0_seq1
gb|DQ832658.1|	comp508951_c0_seq1
emb|AJ251542.1|	comp47002_c0_seq15
gb|AF448479.1|	comp43838_c0_seq2
gb|DQ356031.1|	comp38328_c0_seq1
dbj|AB021700.2|	comp41618_c1_seq3
dbj|AB698922.1|	comp34034_c0_seq1
emb|AJ400904.1|	comp40908_c0_seq4
gb|AY332269.1|	comp38663_c0_seq1
dbj|AB514566.1|	comp46236_c0_seq8
gb|DQ988044.2|	comp44454_c0_seq7
dbj|AB363979.1|	comp42312_c1_seq6
gb|DQ356049.1|	comp39599_c0_seq2
gb|FJ864682.1|	comp42189_c0_seq3
dbj|AB205184.1|	comp43083_c0_seq3
dbj|AB514565.1|	comp43290_c0_seq1
gb|DQ356041.1|	comp41014_c0_seq1
gb|DQ356046.1|	comp40068_c0_seq4
gb|DQ356026.1|	comp43126_c0_seq7
gb|AY327800.1|	comp42904_c0_seq7
dbj|AB219970.1|	comp45900_c0_seq14
gb|AY153780.1|	comp38665_c1_seq1
dbj|AB514563.1|	comp44712_c0_seq8
emb|X99204.1|	comp39704_c0_seq3
emb|Y11533.1|	comp43108_c1_seq18
gb|DQ356017.1|	comp38338_c0_seq1
gb|AY207373.2|	comp45510_c0_seq5
gb|DQ356045.1|	comp39403_c0_seq3
gb|U41298.1|TMU41298	comp37020_c0_seq5
gb|M97917.1|TENB2PRO	comp174336_c0_seq1
dbj|AB028848.1|	comp41928_c0_seq1
gb|AY513074.1|	comp43327_c0_seq1
dbj|AB037697.1|	comp43304_c0_seq6
gb|DQ229130.1|	comp40609_c1_seq8
gb|DQ356034.1|	comp40628_c0_seq1
gb|DQ356044.1|	comp41469_c0_seq1
gb|DQ356056.1|	comp44525_c0_seq7
