# Supplementary material for: Inducible Defenses Stay Up Late: Temporal Patterns of Immune Gene Expression in Tenebrio molitor
Source: G3 (Bethesda). 2014 Jun 1;4(6):947–55. doi: 10.1534/g3.113.008516 (PMC4065263; doi:10.1534/g3.113.008516)
Supplement: Supporting Information [file supp_g3.113.008516_TableS4.tsv]

gi|451810333|dbj|AB698920.1| Tenebrio molitor Scr mRNA for Sex combs	male-specific	sex combs
gi|161698|gb|M83943.1|TEND2PRO Tenebrio molitor D2 protein mRNA, 3'	male-specific	tubular gland
gi|161696|gb|M83942.1|TEND1PRO Tenebrio molitor D1 protein mRNA, 3'	male-specific	tubular gland
gi|161724|gb|M92928.1|TENSP23A Tenebrio molitor structural protein	male-specific	spermatophore
gi|161694|gb|M97262.1|TENCPROT Tenebrio molitor C protein mRNA,	male-specifc	tubular gland
gi|86279284|gb|DQ356023.1| Tenebrio molitor clone AM1-21 putative	larval	midgut
gi|32400235|emb|AJ555539.1| Tenebrio molitor partial mRNA for	adult	antennal cells
gi|10750|emb|X60455.1| T.molitor acp-22 mRNA for adult specific	pharate adult	epidermis
gi|10748|emb|X63459.1| T.molitor ACP20 gene for adult cuticular	adult	epidermis
gi|984254|emb|X87983.1| T.molitor mRNA for LPCP-22 protein	larval-pupal	epidermis
>gi|412234680|gb|KC123174.1| Tenebrio molitor isolate C2 antif	over-wintering larvae fat-body
>gi|5882248|gb|AF160497.1| Tenebrio molitor thermal hysteresis	over-wintering larvae fat-body
>gi|5882240|gb|AF159118.1| Tenebrio molitor thermal hysteresis	over-wintering larvae fat-body
>gi|50313432|gb|AY661890.1| Tenebrio molitor thermal hysteresis	over-wintering larvae fat-body
>gi|86279348|gb|DQ356055.1| Tenebrio molitor clone AM4-72 putative	larval midgut
>gi|86279312|gb|DQ356037.1| Tenebrio molitor clone PM4-08 putative	larval midgut
>gi|86279294|gb|DQ356028.1| Tenebrio molitor clone AM3-26 putative	larval midgut
>gi|82494439|gb|DQ229131.1| Tenebrio molitor antifreeze protein	over-wintering larvae	fat-body
>gi|82494431|gb|DQ229124.1| Tenebrio molitor antifreeze protein over-wintering larvae fat-body
>gi|82494429|gb|DQ229123.1| Tenebrio molitor antifreeze protein over-wintering larvae fat-body
