# Supplementary material for: Inducible Defenses Stay Up Late: Temporal Patterns of Immune Gene Expression in Tenebrio molitor
Source: G3 (Bethesda). 2014 Jun 1;4(6):947–55. doi: 10.1534/g3.113.008516 (PMC4065263; doi:10.1534/g3.113.008516)
Supplement: Supporting Information [file supp_g3.113.008516_TableS5.csv]

TC014781	m.30543
TC015566	m.132102
TC014954	m.33380
TC010044	m.90646
TC010045	m.160885
TC014780	m.160064
TC015831	m.145260
TC015548	m.83587
TC008708	m.22062
TC011210	m.128274
TC011211	m.14281
TC011212	m.47734
TC007534	m.25747
TC002727	m.51356
TC002721	m.132952
TC002723	m.15065
TC011433	m.109481
TC007538	m.27775
TC007539	m.24556
TC008709	m.163676
TC001268	m.59652
TC014950	m.56783
TC001264	m.23647
TC001265	m.29080
TC001266	m.24715
TC001260	m.31443
TC001263	m.135975
TC005978	m.86482
TC014939	m.203723
TC005974	m.117098
TC005976	m.74926
TC005977	m.43061
TC014933	m.54964
TC005972	m.50112
TC014931	m.80491
TC011372	m.68643
TC011371	m.26123
TC011377	m.100577
TC011376	m.120811
TC009816	m.189152
TC014952	m.76618
TC014953	m.30286
TC005399	m.112206
TC005390	m.178457
TC005391	m.18519
TC005392	m.189686
TC005393	m.19827
TC005394	m.61295
TC005395	m.49843
TC005396	m.180352
TC005397	m.77202
TC015973	m.82430
TC008049	m.136563
TC014362	m.32408
TC008519	m.105420
TC008518	m.165345
TC008043	m.31514
TC008042	m.204805
TC008517	m.105949
TC008047	m.76550
TC008045	m.48763
TC008044	m.177696
TC030021	m.19523
TC015972	m.20621
TC010356	m.148135
TC010354	m.59821
TC004379	m.47980
TC004378	m.169374
TC004375	m.169386
TC004374	m.110499
TC004377	m.161838
TC004376	m.161843
TC015188	m.43578
TC004370	m.123396
TC004373	m.174747
TC005026	m.23360
TC006281	m.197427
TC006280	m.197437
TC006287	m.18615
TC006286	m.72173
TC006285	m.79070
TC006284	m.27302
TC006288	m.53297
TC000616	m.30024
TC000617	m.41442
TC000614	m.22424
TC000615	m.103846
TC000612	m.65374
TC000613	m.161934
TC000610	m.192173
TC000611	m.123832
TC010132	m.15242
TC010133	m.96111
TC010130	m.2652
TC009519	m.44596
TC010137	m.57008
TC000618	m.160281
TC000619	m.149383
TC009516	m.5664
TC015401	m.112759
TC009517	m.36908
TC009514	m.21689
TC015726	m.153004
TC016190	m.79622
TC009515	m.33242
TC016196	m.190176
TC016197	m.100730
TC015977	m.67899
TC004604	m.134356
TC016198	m.79252
TC016313	m.89823
TC009513	m.36838
TC012860	m.106565
TC012861	m.64547
TC012866	m.122143
TC012867	m.122
TC012864	m.25996
TC012868	m.121904
TC009511	m.123136
TC015727	m.195489
TC009648	m.101530
TC007889	m.40261
TC007886	m.2240
TC009647	m.108101
TC007882	m.32247
TC007883	m.106743
TC007880	m.144147
TC030403	m.24158
TC009646	m.176255
TC001879	m.22153
TC001878	m.93057
TC015978	m.67894
TC001873	m.93094
TC001872	m.177698
TC001874	m.158772
TC001877	m.41307
TC014246	m.164558
TC013449	m.184503
TC013448	m.30670
TC013119	m.28208
TC013118	m.51061
TC013115	m.107444
TC013114	m.92890
TC013117	m.77940
TC013116	m.48003
TC013110	m.160933
TC012248	m.27285
TC012246	m.73302
TC012247	m.171460
TC012244	m.13363
TC012245	m.13364
TC015400	m.191958
TC012240	m.78011
TC012241	m.192952
TC015723	m.96055
TC002119	m.11251
TC002117	m.203007
TC002116	m.136381
TC002114	m.39420
TC002113	m.39424
TC002110	m.37661
TC003208	m.188104
TC014204	m.28830
TC014240	m.81779
TC014368	m.47835
TC014241	m.60427
TC004520	m.133903
TC015262	m.3108
TC003201	m.80390
TC015264	m.194364
TC003203	m.16862
TC015267	m.15503
TC004525	m.83134
TC003206	m.22671
TC009640	m.102014
TC004527	m.165262
TC014243	m.120677
TC004991	m.9053
TC003800	m.162475
TC000050	m.64214
TC000051	m.73983
TC000052	m.30151
TC000053	m.154038
TC000054	m.104105
TC000056	m.136831
TC000057	m.12804
TC000058	m.98138
TC000059	m.100198
TC004612	m.62248
TC004961	m.75876
TC003642	m.191380
TC004963	m.770
TC003644	m.72864
TC003645	m.179618
TC004615	m.88305
TC003648	m.103636
TC004969	m.107407
TC004618	m.51155
TC004619	m.185781
TC015219	m.170784
TC007535	m.193843
TC012267	m.55238
TC003905	m.24864
TC007533	m.89449
TC007700	m.183764
TC007703	m.165395
TC003809	m.31473
TC007705	m.108568
TC007530	m.70165
TC007707	m.4342
TC007706	m.82061
TC007709	m.29817
TC007708	m.14535
TC007531	m.107295
TC016136	m.13264
TC003396	m.206493
TC003397	m.64367
TC003394	m.101137
TC003392	m.112951
TC003390	m.184785
TC003391	m.38277
TC009305	m.140694
TC003398	m.31112
TC003399	m.199685
TC008993	m.45435
TC015665	m.175417
TC015664	m.52022
TC015667	m.111410
TC008992	m.42991
TC015661	m.112183
TC015660	m.89383
TC015663	m.53585
TC015662	m.25700
TC008995	m.93136
TC015669	m.129007
TC014248	m.19915
TC030189	m.4741
TC008997	m.194155
TC030187	m.439
TC030180	m.24018
TC015407	m.45634
TC005562	m.197293
TC005561	m.197192
TC005560	m.27320
TC008998	m.150093
TC005568	m.16178
TC009079	m.97520
TC010529	m.69372
TC009071	m.16
TC008339	m.16489
TC009073	m.187130
TC009072	m.187111
TC009075	m.26043
TC009074	m.138668
TC009077	m.142252
TC014213	m.189991
TC013532	m.185107
TC013531	m.73458
TC013617	m.2241
TC001014	m.6098
TC013537	m.38978
TC014647	m.66573
TC014648	m.94955
TC005702	m.49115
TC005701	m.34003
TC013534	m.103868
TC005709	m.125778
TC010522	m.109458
TC002939	m.134454
TC002289	m.76069
TC002287	m.117498
TC002285	m.11407
TC002936	m.196503
TC002283	m.112242
TC002282	m.157838
TC002281	m.185324
TC014136	m.104950
TC014137	m.183021
TC014134	m.9743
TC014135	m.150773
TC014133	m.208401
TC014932	m.175124
TC014138	m.131021
TC009525	m.205101
TC015812	m.194854
TC012117	m.120655
TC015810	m.26517
TC010657	m.80793
TC010653	m.77498
TC010652	m.140683
TC010651	m.148104
TC010650	m.150372
TC015730	m.25293
TC010659	m.117244
TC003883	m.69748
TC015815	m.54790
TC003886	m.26985
TC006548	m.197292
TC006549	m.197208
TC014207	m.58920
TC008700	m.115914
TC006544	m.203569
TC006545	m.14714
TC006546	m.96126
TC006547	m.56838
TC011439	m.63379
TC015187	m.53461
TC010475	m.40514
TC012473	m.181219
TC016278	m.7482
TC012475	m.98978
TC012474	m.204294
TC000861	m.30804
TC000868	m.7971
TC013308	m.202240
TC013309	m.9694
TC015181	m.206932
TC010903	m.79596
TC008935	m.123359
TC010901	m.91643
TC010900	m.143528
TC006139	m.80289
TC006138	m.161973
TC006130	m.29609
TC006133	m.154401
TC006132	m.207206
TC006137	m.27945
TC015182	m.28513
TC012659	m.40026
TC012658	m.107143
TC012655	m.129799
TC012654	m.42588
TC012657	m.201478
TC008934	m.62320
TC012650	m.19625
TC012652	m.95546
TC015183	m.162228
TC009403	m.90249
TC014020	m.76441
TC030649	m.159090
TC015524	m.60659
TC002709	m.111283
TC007558	m.18574
TC007559	m.2909
TC011238	m.16334
TC011239	m.169195
TC011237	m.25405
TC002707	m.209739
TC014023	m.53793
TC001242	m.156496
TC001243	m.196873
TC001240	m.134006
TC001241	m.147803
TC001247	m.39650
TC001245	m.201231
TC001249	m.141410
TC005952	m.30977
TC005953	m.106884
TC014956	m.117505
TC005957	m.135796
TC011351	m.210735
TC011350	m.49248
TC005958	m.35149
TC005959	m.98004
TC011355	m.133871
TC011354	m.103218
TC011357	m.134046
TC015189	m.51577
TC013837	m.43134
TC015523	m.202605
TC014957	m.71333
TC008280	m.18428
TC008283	m.169694
TC008282	m.122154
TC000269	m.9089
TC000268	m.58401
TC030249	m.209336
TC000267	m.94875
TC000266	m.202502
TC011352	m.88991
TC003079	m.159764
TC003078	m.130515
TC014300	m.54011
TC003073	m.40127
TC003070	m.126633
TC003077	m.30827
TC003076	m.12431
TC003074	m.40130
TC015857	m.72579
TC006730	m.29698
TC006736	m.62219
TC006735	m.105042
TC006734	m.129330
TC008069	m.38252
TC008068	m.161172
TC006739	m.20680
TC006738	m.71328
TC014582	m.14858
TC010338	m.49467
TC010339	m.74082
TC010334	m.126585
TC010335	m.126582
TC010336	m.64917
TC010331	m.203170
TC010332	m.95482
TC010333	m.106096
TC004393	m.23044
TC004391	m.6813
TC004390	m.36889
TC004397	m.117413
TC004396	m.197479
TC004395	m.197480
TC004394	m.73077
TC003245	m.13196
TC004399	m.107434
TC004398	m.51557
TC016314	m.121104
TC010796	m.58508
TC005046	m.19736
TC011823	m.73115
TC011821	m.202509
TC011820	m.139249
TC005048	m.112222
TC011824	m.20070
TC000678	m.116729
TC000679	m.104457
TC009872	m.186032
TC003246	m.161031
TC000675	m.58432
TC000676	m.72315
TC000677	m.176606
TC010482	m.18648
TC010483	m.64067
TC010480	m.155406
TC010481	m.204046
TC010486	m.70979
TC010484	m.7714
TC010485	m.109493
TC010489	m.71669
TC007150	m.208270
TC009875	m.70926
TC003247	m.125258
TC008999	m.150144
TC009874	m.138355
TC003240	m.188107
TC009624	m.65906
TC009626	m.75860
TC009627	m.20454
TC009620	m.41249
TC009621	m.182087
TC009622	m.77128
TC009623	m.66546
TC009628	m.56844
TC003241	m.69940
TC013689	m.101427
TC013685	m.80249
TC013686	m.140342
TC013683	m.87303
TC013682	m.5163
TC009431	m.206672
TC009430	m.57447
TC014309	m.184027
TC003242	m.109853
TC009432	m.116642
TC009435	m.181275
TC015937	m.188835
TC009434	m.94943
TC001816	m.108172
TC001813	m.15789
TC001811	m.56498
TC014301	m.41326
TC009439	m.19053
TC013464	m.46686
TC014951	m.43674
TC009438	m.20977
TC013469	m.3315
TC012225	m.40
TC012221	m.40243
TC012222	m.171475
TC012223	m.73304
TC002135	m.200757
TC002134	m.73672
TC002137	m.142432
TC002136	m.142430
TC002131	m.26901
TC002130	m.140698
TC002133	m.101370
TC014809	m.105206
TC002139	m.149358
TC002138	m.56457
TC008511	m.134068
TC012561	m.31409
TC008513	m.114278
TC015952	m.120031
TC012566	m.80899
TC015951	m.204929
TC004808	m.11395
TC014687	m.86464
TC004801	m.78611
TC004800	m.177254
TC015749	m.74428
TC006098	m.33851
TC006099	m.59310
TC006097	m.22430
TC006094	m.28796
TC006095	m.15415
TC006093	m.210298
TC014680	m.191945
TC015746	m.2875
TC000077	m.2446
TC000074	m.10479
TC000075	m.75156
TC000073	m.15829
TC000070	m.161318
TC015232	m.84704
TC015233	m.3345
TC015236	m.24116
TC015237	m.36963
TC000078	m.106201
TC000079	m.85194
TC003666	m.64622
TC004947	m.95283
TC003662	m.1174
TC004943	m.196075
TC004940	m.44186
TC011199	m.10230
TC004948	m.95509
TC003669	m.132265
TC006897	m.86059
TC006894	m.41726
TC011198	m.48388
TC006890	m.58092
TC010352	m.54593
TC007767	m.34502
TC007766	m.18287
TC007765	m.30258
TC000388	m.161542
TC000389	m.135624
TC007761	m.118242
TC007760	m.8499
TC000384	m.101166
TC000385	m.22917
TC000387	m.104678
TC000380	m.153362
TC000381	m.42188
TC000382	m.90774
TC000383	m.101165
TC011193	m.104402
TC009666	m.200070
TC015955	m.33875
TC004499	m.48
TC004496	m.116431
TC004497	m.151514
TC004491	m.197687
TC004492	m.197689
TC004493	m.107616
TC016411	m.9938
TC016410	m.20530
TC004724	m.58306
TC016415	m.79515
TC008195	m.98210
TC011196	m.42861
TC015954	m.23713
TC010359	m.148136
TC011728	m.75488
TC008853	m.170368
TC014227	m.52325
TC001385	m.161876
TC001384	m.99951
TC001383	m.73067
TC001382	m.146878
TC001381	m.3668
TC014542	m.81449
TC005543	m.33070
TC005542	m.55403
TC005545	m.143386
TC005544	m.33069
TC005546	m.19384
TC002922	m.176147
TC007103	m.172153
TC002920	m.165075
TC002921	m.169292
TC007101	m.52234
TC009019	m.65303
TC009017	m.126172
TC004233	m.192668
TC004234	m.192630
TC004235	m.58406
TC004236	m.38225
TC004237	m.47552
TC001039	m.157278
TC001038	m.13453
TC001035	m.180101
TC001034	m.91635
TC001037	m.51614
TC001036	m.180119
TC001031	m.39211
TC001030	m.159340
TC001033	m.38624
TC001032	m.74812
TC016011	m.11705
TC005725	m.146593
TC005724	m.119372
TC005727	m.10842
TC005721	m.62174
TC005720	m.69214
TC005723	m.158916
TC005722	m.8380
TC013282	m.8367
TC015385	m.158508
TC014159	m.107944
TC014154	m.135428
TC014157	m.123918
TC014151	m.60872
TC014152	m.35223
TC014102	m.34893
TC010138	m.205002
TC003861	m.137566
TC003862	m.137565
TC010139	m.113187
TC003864	m.31692
TC003868	m.12354
TC003869	m.8017
TC014106	m.178515
TC006568	m.33060
TC008726	m.192253
TC008727	m.22019
TC006564	m.28894
TC006565	m.145954
TC006560	m.181291
TC015452	m.27577
TC015453	m.102687
TC012708	m.60788
TC013098	m.3657
TC014108	m.58590
TC013885	m.179221
TC013090	m.117757
TC013091	m.63163
TC013096	m.78295
TC015454	m.27326
TC015026	m.13042
TC015420	m.117326
TC012419	m.96353
TC012418	m.198043
TC012417	m.198051
TC012416	m.89547
TC012415	m.33573
TC012411	m.179055
TC012410	m.179054
TC000807	m.166451
TC015935	m.121866
TC000805	m.145230
TC000804	m.38124
TC000801	m.100817
TC000800	m.179823
TC010675	m.848
TC010677	m.180168
TC010676	m.180166
TC010671	m.100792
TC010670	m.3453
TC010925	m.110754
TC010924	m.177433
TC010927	m.31453
TC015284	m.9766
TC010921	m.125949
TC010920	m.125948
TC010923	m.149114
TC013326	m.41438
TC013327	m.53661
TC013325	m.71094
TC010929	m.15114
TC013320	m.5148
TC013321	m.265
TC015933	m.149753
TC006159	m.30040
TC006158	m.13885
TC003023	m.70199
TC006154	m.199592
TC006152	m.21334
TC006151	m.70087
TC006150	m.6569
TC015425	m.176233
TC013818	m.202948
TC002098	m.57321
TC002099	m.92728
TC011788	m.65012
TC011789	m.114292
TC011785	m.42972
TC002096	m.53858
TC002097	m.109844
TC002094	m.205931
TC002095	m.139302
TC015934	m.66593
TC007572	m.21692
TC007573	m.71187
TC007570	m.30992
TC007576	m.14092
TC007574	m.152532
TC007575	m.105847
TC007578	m.55489
TC007579	m.49618
TC015384	m.136909
TC011259	m.189089
TC014979	m.7004
TC014972	m.162375
TC014973	m.159639
TC014970	m.6851
TC014971	m.153003
TC014976	m.83337
TC014975	m.20550
TC003302	m.16766
TC015501	m.40289
TC011331	m.15446
TC012869	m.52304
TC013594	m.189982
TC015502	m.2918
TC008263	m.82675
TC008262	m.156629
TC008261	m.28761
TC008260	m.29593
TC008265	m.55736
TC008264	m.118322
TC015503	m.17159
TC000240	m.206134
TC000243	m.151454
TC000245	m.125983
TC000244	m.24463
TC000247	m.39768
TC000248	m.36824
TC014046	m.60830
TC004002	m.9545
TC004005	m.169538
TC006719	m.66887
TC015381	m.55895
TC009645	m.192407
TC006711	m.74
TC006713	m.62551
TC006712	m.18279
TC006714	m.39535
TC006716	m.2734
TC008007	m.2933
TC008003	m.6511
TC008002	m.90590
TC008001	m.8371
TC008000	m.114524
TC010312	m.149620
TC015141	m.40839
TC010316	m.32162
TC010317	m.36836
TC010318	m.135196
TC010319	m.41734
TC015506	m.41232
TC011801	m.65927
TC011803	m.197
TC011805	m.161022
TC011804	m.19241
TC011807	m.87577
TC011806	m.179960
TC011808	m.24614
TC015496	m.8663
TC015494	m.72581
TC015492	m.1689
TC015490	m.61727
TC015491	m.45516
TC009955	m.33025
TC009830	m.209951
TC015498	m.105762
TC015499	m.119444
TC009350	m.27279
TC009351	m.1342
TC009600	m.17813
TC002874	m.7453
TC002875	m.118904
TC002876	m.180059
TC002877	m.180061
TC015943	m.171397
TC005451	m.36829
TC030250	m.49400
TC005068	m.35930
TC005069	m.136553
TC013667	m.131020
TC013664	m.28885
TC005062	m.197673
TC005066	m.140411
TC005067	m.84336
TC005065	m.6009
TC000084-GA	m.35368
TC003331	m.14932
TC010895	m.39215
TC003332	m.190249
TC001525	m.77258
TC001524	m.77262
TC003334	m.201404
TC001529	m.154076
TC001528	m.25938
TC001839	m.23184
TC001838	m.26353
TC003335	m.189931
TC013407	m.64332
TC013405	m.141466
TC013404	m.3008
TC013403	m.28456
TC003336	m.151986
TC013401	m.79974
TC003337	m.59443
TC013408	m.6656
TC009729	m.178025
TC009721	m.110232
TC009720	m.133851
TC015944	m.76749
TC009722	m.38442
TC009725	m.59545
TC015098	m.38976
TC009727	m.147744
TC004821	m.24120
TC004820	m.34916
TC004823	m.163199
TC004822	m.51723
TC004825	m.51208
TC004824	m.119154
TC004827	m.13672
TC004829	m.43894
TC004828	m.59430
TC016042	m.207626
TC016044	m.65472
TC014208	m.72226
TC016046	m.204178
TC012759	m.35657
TC012208	m.48455
TC012209	m.141220
TC012750	m.110399
TC012751	m.110388
TC012753	m.62558
TC012206	m.114774
TC012207	m.49062
TC012756	m.24521
TC012205	m.148652
TC007297	m.56296
TC007296	m.42024
TC007295	m.102459
TC007291	m.45811
TC000016	m.199482
TC014209	m.93517
TC000011	m.14560
TC000013	m.107833
TC004928	m.89472
TC004924	m.54908
TC003605	m.2135
TC004926	m.175541
TC004927	m.106044
TC004920	m.106867
TC004921	m.153719
TC003602	m.187186
TC003224	m.133942
TC014329	m.50315
TC014328	m.27737
TC009857	m.180013
TC014770	m.15846
TC001746	m.106444
TC008209	m.72508
TC014772	m.28524
TC008208	m.12212
TC014773	m.17485
TC004799	m.33271
TC014322	m.104820
TC014774	m.193810
TC014321	m.36493
TC009856	m.10836
TC014775	m.141625
TC014327	m.62214
TC014777	m.168557
TC014326	m.46042
TC010182	m.47538
TC012468	m.105219
TC014779	m.14315
TC012469	m.36073
TC014486	m.199496
TC001749	m.100926
TC009854	m.11474
TC014561	m.174026
TC014560	m.158015
TC014563	m.42014
TC014562	m.104975
TC014564	m.87693
TC005528	m.29283
TC005526	m.41403
TC005525	m.26839
TC005524	m.27154
TC005523	m.52141
TC005521	m.40550
TC008920	m.10604
TC008921	m.112844
TC007039	m.181172
TC007038	m.181178
TC007749	m.137889
TC007748	m.98212
TC008926	m.7399
TC008927	m.68745
TC007745	m.76976
TC007031	m.26995
TC002510	m.48446
TC007037	m.182364
TC007036	m.177908
TC009035	m.8551
TC009034	m.78872
TC011145	m.197870
TC004218	m.49092
TC004219	m.628
TC004216	m.28112
TC009038	m.33430
TC010913	m.177460
TC005292	m.68164
TC014485	m.67021
TC008975	m.150425
TC008974	m.17866
TC014482	m.201952
TC007046	m.16210
TC002567	m.46589
TC014172	m.26885
TC014173	m.115638
TC008971	m.152203
TC014174	m.84584
TC014175	m.22849
TC014202	m.75572
TC008970	m.70933
TC014203	m.49112
TC014495	m.106937
TC014366	m.25760
TC016041	m.128043
TC003844	m.111698
TC003842	m.21240
TC003843	m.111692
TC003840	m.80392
TC003841	m.27743
TC003848	m.97979
TC003849	m.172246
TC006505	m.27085
TC006506	m.206723
TC006507	m.58425
TC006500	m.65711
TC006501	m.24063
TC006509	m.109083
TC009299	m.76708
TC009298	m.118172
TC015779	m.33823
TC014205	m.55826
TC009290	m.152157
TC009293	m.178568
TC009295	m.82600
TC009294	m.82597
TC009297	m.43952
TC009296	m.38216
TC003599	m.208330
TC003594	m.195088
TC003596	m.142946
TC003597	m.69306
TC003590	m.14460
TC015295-GA	m.110714
TC016231	m.75713
TC012644	m.12757
TC012645	m.35138
TC012434	m.81403
TC012437	m.116491
TC012436	m.27119
TC000829	m.85005
TC000828	m.26086
TC012433	m.27696
TC012432	m.142973
TC000824	m.133258
TC000827	m.144716
TC012928	m.53446
TC000821	m.116630
TC000823	m.82020
TC000822	m.82033
TC010693	m.22167
TC010697	m.207048
TC010695	m.207634
TC010699	m.28453
TC013346	m.46401
TC013347	m.188509
TC013340	m.148279
TC013341	m.80977
TC013348	m.188513
TC013349	m.59166
TC006176	m.35180
TC006171	m.8876
TC006170	m.42568
TC006173	m.91026
TC006172	m.47949
TC012691	m.65468
TC012697	m.179962
TC012696	m.33532
TC015122	m.11418
TC015575	m.58410
TC001999	m.137238
TC015574	m.102992
TC001993	m.23304
TC015577	m.39231
TC002070	m.195695
TC002071	m.89115
TC002072	m.128739
TC002073	m.43302
TC002074	m.94433
TC002075	m.183852
TC002076	m.40021
TC002077	m.91187
TC014488	m.49296
TC014543	m.80300
TC011272	m.52123
TC011273	m.1471
TC014180	m.129088
TC014069	m.28839
TC014994	m.79534
TC014996	m.85524
TC014998	m.163098
TC014999	m.129073
TC011315	m.115374
TC011317	m.153127
TC011316	m.184177
TC011311	m.25607
TC011310	m.60194
TC011313	m.51419
TC011312	m.111919
TC008241	m.23790
TC008240	m.63311
TC008243	m.20572
TC008242	m.56290
TC008245	m.155087
TC008244	m.136377
TC008247	m.51036
TC008246	m.173004
TC000226	m.56550
TC000225	m.184755
TC000224	m.20264
TC000223	m.96953
TC000222	m.102645
TC000221	m.22025
TC000220	m.186239
TC004021	m.21707
TC004023	m.21708
TC000229	m.76499
TC000228	m.57550
TC003035	m.140744
TC003034	m.184779
TC003033	m.184783
TC003032	m.187319
TC008029	m.144482
TC008028	m.150546
TC006779	m.157979
TC006777	m.209622
TC006776	m.40061
TC006775	m.81904
TC006774	m.99970
TC006773	m.56381
TC008020	m.180931
TC006771	m.77411
TC013460	m.58181
TC015166	m.144349
TC009990	m.186022
TC009991	m.20135
TC009996	m.176451
TC009997	m.178385
TC009994	m.142792
TC009995	m.87665
TC009998	m.78463
TC009999	m.172740
TC015168	m.144362
TC015169	m.10927
TC011867	m.159155
TC009501	m.44377
TC011865	m.49229
TC011864	m.25615
TC011863	m.59447
TC011861	m.147466
TC009500	m.124895
TC009503	m.82235
TC011868	m.60863
TC009198	m.42360
TC009502	m.127538
TC010198	m.13982
TC010199	m.190473
TC011782	m.184207
TC009192	m.122288
TC009190	m.159701
TC009191	m.98249
TC009196	m.77490
TC009197	m.7803
TC009195	m.166770
TC001179	m.60793
TC009507	m.196002
TC007403	m.116995
TC001171	m.72946
TC001172	m.201411
TC009506	m.15102
TC001174	m.151459
TC001175	m.151464
TC005889	m.60391
TC005880	m.148336
TC005881	m.148372
TC005882	m.163626
TC005883	m.163613
TC005884	m.110632
TC005885	m.108344
TC005886	m.41546
TC005887	m.79115
TC009971	m.111465
TC007820	m.13896
TC007823	m.208241
TC007824	m.152538
TC007825	m.87416
TC007828	m.392
TC002857	m.165027
TC009374	m.66697
TC002855	m.19157
TC002852	m.82589
TC002851	m.125401
TC013648	m.105157
TC030468	m.10612
TC011321	m.99388
TC009972	m.168185
TC013643	m.208291
TC013645	m.11459
TC030467	m.198941
TC013647	m.49480
TC005086	m.31351
TC005087	m.16253
TC005088	m.101381
TC005089	m.68115
TC014699	m.107453
TC014698	m.9957
TC010739	m.64772
TC030712	m.141997
TC030713	m.5232
TC014191	m.33908
TC013429	m.39406
TC013425	m.87722
TC013424	m.99412
TC013421	m.5087
TC013423	m.60313
TC013422	m.167694
TC030718	m.36930
TC030719	m.89528
TC011482	m.41910
TC013814	m.199488
TC012593	m.17353
TC012597	m.39252
TC009977	m.111267
TC004960	m.89951
TC009337	m.10467
TC003641	m.74881
TC004962	m.145126
TC003213	m.106287
TC004611	m.25796
TC004244	m.125285
TC004964	m.45694
TC003211	m.141037
TC004965	m.51350
TC004846	m.206713
TC003210	m.80377
TC004842	m.160153
TC004841	m.190596
TC004840	m.49679
TC016062	m.37375
TC004849	m.185418
TC003216	m.85682
TC004968	m.166346
TC003486	m.119612
TC003215	m.19654
TC012778	m.143011
TC003649	m.98499
TC012777	m.121827
TC004242	m.14020
TC012772	m.140957
TC011201	m.27443
TC000032	m.168899
TC000030	m.96918
TC000031	m.43897
TC000037	m.24014
TC011207	m.185942
TC000039	m.143236
TC015904	m.12519
TC003623	m.201393
TC003620	m.61289
TC003621	m.17091
TC003627	m.12869
TC003628	m.33008
TC003629	m.65052
TC015909	m.59406
TC003812	m.54973
TC009332	m.8847
TC009842	m.150104
TC003200	m.18850
TC003819	m.42987
TC014936	m.79677
TC007861	m.122369
TC007862	m.84044
TC009847	m.74285
TC030266	m.49410
TC016121	m.36739
TC030263	m.1406
TC030268	m.135955
TC012627	m.43295
TC002688	m.176285
TC002683	m.67365
TC002682	m.30883
TC002686	m.9745
TC003202	m.57477
TC016380	m.115363
TC001340	m.27655
TC001347	m.198884
TC001346	m.198893
TC030128	m.16561
TC030127	m.14624
TC001348	m.34875
TC030121	m.5549
TC007704	m.33704
TC005505	m.74451
TC014505	m.56625
TC005506	m.27122
TC005501	m.175641
TC005500	m.184343
TC005502	m.7531
TC007406	m.105336
TC005509	m.46050
TC014509	m.54336
TC007011	m.114279
TC007010	m.64225
TC007013	m.197150
TC002532	m.33080
TC007015	m.39127
TC007014	m.10920
TC007017	m.20385
TC007016	m.21937
TC002538	m.174
TC008909	m.21037
TC004275	m.54111
TC004270	m.7360
TC004271	m.36884
TC014651	m.70098
TC013652	m.107952
TC030695	m.22547
TC030694	m.68433
TC030697	m.108151
TC030691	m.183444
TC030690	m.14798
TC030693	m.205875
TC014054	m.37545
TC003205	m.64291
TC030699	m.29786
TC014224	m.148931
TC010559	m.108989
TC011100	m.33725
TC011101	m.1904
TC014225	m.56190
TC011106	m.108328
TC014222	m.96161
TC013974	m.27150
TC015702	m.74631
TC010555	m.163146
TC014221	m.152364
TC014659	m.43510
TC009543	m.125742
TC014658	m.24663
TC014927	m.71010
TC013608	m.509
TC014929	m.26938
TC003207	m.27463
TC014928	m.12776
TC006694	m.93724
TC006696	m.93709
TC006690	m.66615
TC006692	m.13923
TC006693	m.87898
TC006698	m.78088
TC008849	m.84313
TC003829	m.76778
TC003825	m.45267
TC003826	m.38529
TC003821	m.84740
TC003823	m.34257
TC006529	m.10059
TC008762	m.209203
TC006523	m.168450
TC006521	m.183997
TC006527	m.23404
TC006524	m.124547
TC008765	m.209859
TC000595	m.22822
TC000596	m.44605
TC000591	m.55202
TC000590	m.56876
TC000593	m.47590
TC010503	m.17097
TC010507	m.173240
TC015756	m.56723
TC015759	m.83614
TC015758	m.83613
TC002995	m.80091
TC002994	m.54709
TC002993	m.145936
TC002992	m.35225
TC002991	m.195823
TC002990	m.86415
TC016219	m.64121
TC016218	m.97704
TC016210	m.183880
TC016213	m.157089
TC016215	m.20175
TC016216	m.157092
TC012909	m.140703
TC012908	m.49479
TC009542	m.32870
TC012901	m.28990
TC012903	m.96019
TC012902	m.179134
TC012905	m.207946
TC012904	m.17147
TC008848	m.109070
TC002339	m.101552
TC002338	m.158442
TC002333	m.167590
TC002332	m.167599
TC002330	m.164810
TC002337	m.181420
TC009416	m.199715
TC002335	m.59588
TC001970	m.120323
TC001975	m.6837
TC001976	m.112156
TC001978	m.82972
TC001979	m.55394
TC030681-GA	m.46125
TC002056	m.17169
TC002057	m.119508
TC002054	m.165156
TC002055	m.124686
TC002059	m.50298
TC013368	m.208856
TC013369	m.196310
TC013366	m.85735
TC013364	m.106515
TC013365	m.20316
TC012019	m.42116
TC012018	m.125961
TC012013	m.49961
TC012011	m.10104
TC012010	m.66992
TC012016	m.159931
TC012014	m.136683
TC011290	m.185941
TC011292	m.116496
TC011294	m.35270
TC011295	m.95713
TC011296	m.95728
TC011298	m.97995
TC010086	m.8309
TC015668	m.142114
TC008225	m.20357
TC007463	m.112106
TC007464	m.209982
TC007465	m.144483
TC007467	m.150542
TC000209	m.154269
TC000208	m.164470
TC000207	m.18933
TC000206	m.9827
TC000201	m.44527
TC003019	m.99580
TC003018	m.95966
TC004049	m.14303
TC004042	m.180217
TC004041	m.129849
TC006755	m.146533
TC006754	m.35505
TC006757	m.45350
TC006756	m.43764
TC006751	m.178447
TC006750	m.106040
TC006753	m.23731
TC006752	m.19155
TC006759	m.180360
TC006758	m.77205
TC015109	m.11971
TC015221	m.30610
TC015105	m.23351
TC015106	m.23355
TC015220	m.99048
TC009170	m.77233
TC009171	m.34470
TC009172	m.48425
TC009173	m.48989
TC009174	m.164510
TC009175	m.202050
TC009176	m.10259
TC009179	m.17819
TC001157	m.37090
TC001152	m.129275
TC001150	m.108264
TC005310	m.186101
TC005311	m.54875
TC015222	m.114483
TC005313	m.157940
TC005314	m.106800
TC005315	m.151493
TC005316	m.188314
TC005318	m.207994
TC005319	m.117859
TC003243	m.105808
TC007752	m.15017
TC007802	m.11176
TC009311	m.195848
TC002838	m.187185
TC002839	m.55588
TC007808	m.167525
TC007809	m.132707
TC007356	m.179737
TC013999	m.127450
TC013998	m.127381
TC013629	m.73308
TC007357	m.18612
TC013627	m.25901
TC013626	m.84667
TC013625	m.83004
TC013624	m.91377
TC007354	m.179744
TC013993	m.17135
TC013620	m.32458
TC004909	m.75099
TC011848	m.199577
TC011845	m.17871
TC011847	m.205250
TC011846	m.208286
TC011841	m.134841
TC011840	m.136352
TC011843	m.41140
TC007353	m.91182
TC009444	m.66693
TC010716	m.139216
TC014253	m.199112
TC009447	m.2562
TC001569	m.30223
TC001568	m.151457
TC001567	m.136658
TC001566	m.101149
TC001565	m.121124
TC001563	m.146226
TC001561	m.195915
TC001560	m.195896
TC013195	m.25954
TC013194	m.162025
TC013191	m.6506
TC013190	m.251
TC013193	m.138847
TC013192	m.156389
TC008078	m.181647
TC001945	m.109022
TC002369	m.43693
TC008077	m.35615
TC012572	m.190021
TC012573	m.10403
TC012575	m.31727
TC012576	m.73450
TC012577	m.42319
TC000780	m.81972
TC000781	m.50433
TC000782	m.7276
TC000784	m.182680
TC012551	m.28271
TC004869	m.202557
TC004868	m.46135
TC004865	m.133904
TC004864	m.10802
TC004867	m.6505
TC004861	m.85792
TC004860	m.21661
TC004862	m.85329
TC006030	m.77780
TC006031	m.77787
TC006032	m.59460
TC006033	m.131572
TC006034	m.126142
TC006035	m.99877
TC006036	m.29752
TC006037	m.94977
TC006038	m.119449
TC006039	m.116388
TC012717	m.42930
TC012711	m.88059
TC012712	m.17902
TC014074	m.57466
TC012718	m.50117
TC015929	m.161811
TC015298	m.160466
TC015299	m.18921
TC008024	m.72914
TC015296	m.47409
TC015297	m.109378
TC015197	m.177080
TC015194	m.39133
TC007750	m.34201
TC015193	m.43852
TC015192	m.55771
TC015377	m.184871
TC015191	m.17068
TC004734	m.159044
TC030248	m.199485
TC015374	m.135954
TC015373	m.28241
TC030244	m.30163
TC015372	m.33423
TC008021	m.180925
TC004733	m.21856
TC007253	m.134870
TC007252	m.42667
TC007251	m.56162
TC007250	m.124381
TC007257	m.27804
TC007256	m.38474
TC007255	m.19730
TC008806	m.14752
TC007259	m.13303
TC007258	m.42499
TC001369	m.29049
TC008804	m.41908
TC004781	m.104434
TC004782	m.43030
TC011839	m.147123
TC001361	m.16123
TC001362	m.77831
TC001365	m.58446
TC001364	m.9851
TC001367	m.115668
TC001366	m.111825
TC007134	m.205041
TC009259	m.113131
TC007135	m.17816
TC011739	m.110408
TC009258	m.35378
TC008968	m.115666
TC007781	m.185513
TC007783	m.155792
TC008967	m.20686
TC007785	m.107334
TC007784	m.3207
TC007787	m.106735
TC007786	m.44449
TC002556	m.204029
TC002555	m.90089
TC002553	m.28136
TC002552	m.137552
TC002551	m.205820
TC002550	m.92304
TC002937	m.29708
TC002558	m.116514
TC009256	m.68502
TC001099	m.61544
TC001098	m.111811
TC001097	m.24823
TC001096	m.8228
TC001094	m.132271
TC001093	m.132275
TC001092	m.20217
TC001091	m.162584
TC001090	m.7019
TC002933	m.106494
TC005788	m.200804
TC005785	m.14252
TC005784	m.23189
TC005783	m.205667
TC005782	m.21592
TC005781	m.198849
TC005780	m.198848
TC011127	m.49336
TC011124	m.46966
TC011125	m.32578
TC011122	m.208737
TC011123	m.4300
TC011120	m.153086
TC011121	m.19705
TC011128	m.26950
TC004246	m.34459
TC014110	m.192233
TC012735	m.81262
TC000418	m.77274
TC000419	m.14233
TC000410	m.4766
TC000411	m.149267
TC000412	m.88462
TC000414	m.173574
TC000415	m.33880
TC000417	m.24422
TC004528	m.57492
TC003209	m.63577
TC004259	m.208564
TC003204	m.161041
TC004257	m.13251
TC004526	m.83166
TC003802	m.206839
TC005129	m.158019
TC005128	m.26538
TC003806	m.16879
TC003807	m.49901
TC003805	m.151569
TC005122	m.128131
TC005120	m.17424
TC005125	m.10987
TC008782	m.132643
TC008783	m.14412
TC008784	m.148056
TC008785	m.193593
TC008786	m.160865
TC008789	m.13895
TC000572	m.193133
TC000571	m.195396
TC000570	m.152956
TC000577	m.39227
TC000576	m.54714
TC000575	m.78149
TC010520	m.69407
TC010523	m.86480
TC000578	m.42538
TC010525	m.86469
TC010526	m.6698
TC015733	m.105007
TC015732	m.166642
TC015731	m.166651
TC015447	m.8237
TC015446	m.157787
TC005931	m.20009
TC015441	m.43884
TC016274	m.132305
TC016273	m.155269
TC016272	m.203232
TC016271	m.67395
TC015440	m.161744
TC011003	m.131473
TC009789	m.204952
TC009788	m.46467
TC009783	m.75286
TC009782	m.29814
TC009781	m.174868
TC009780	m.174859
TC009787	m.92874
TC009786	m.170753
TC009784	m.111078
TC030786-GA	m.10901
TC002311	m.28841
TC009433	m.46916
TC002312	m.19871
TC002316	m.206527
TC002318	m.203997
TC014068	m.20400
TC005940-GA	m.30620
TC001958	m.19086
TC001959	m.30884
TC012388	m.96647
TC012383	m.117934
TC012382	m.197958
TC012381	m.38035
TC012380	m.58553
TC012387	m.96673
TC012384	m.121422
TC011724	m.17077
TC002030	m.202836
TC013380	m.175014
TC013381	m.6053
TC013382	m.181187
TC013383	m.113396
TC013384	m.189259
TC013385	m.59262
TC013386	m.71594
TC012030	m.60773
TC012032	m.158631
TC012035	m.193547
TC012034	m.170035
TC012037	m.84917
TC012039	m.32116
TC012038	m.84919
TC030223	m.2017
TC002783	m.18723
TC002780	m.121121
TC002784	m.76583
TC002785	m.11792
TC002789	m.85033
TC010402	m.23768
TC002221	m.168171
TC014441	m.35290
TC002220	m.2871
TC003789	m.49583
TC010897	m.3005
TC010896	m.54879
TC003785	m.55780
TC010898	m.116655
TC003787	m.55783
TC003781	m.32017
TC003783	m.12591
TC003782	m.32027
TC008205	m.35630
TC008204	m.49261
TC008206	m.1764
TC008201	m.50506
TC007448	m.132281
TC008202	m.22928
TC009325	m.113219
TC007447	m.142244
TC007444	m.157986
TC007442	m.14966
TC007443	m.38164
TC007440	m.34696
TC007441	m.34703
TC004065	m.18492
TC004066	m.177324
TC004061	m.177321
TC004060	m.177309
TC004063	m.168007
TC004062	m.177326
TC009656	m.107300
TC004069	m.5731
TC004068	m.4
TC008702	m.94708
TC012926	m.207417
TC008704	m.193699
TC008705	m.193768
TC014637	m.204675
TC015123	m.23165
TC015120	m.20652
TC015126	m.93981
TC008706	m.47408
TC015124	m.140392
TC015128	m.114147
TC008707	m.138893
TC009326	m.28926
TC009157	m.115842
TC009150	m.98191
TC009151	m.19326
TC009158	m.36060
TC001134	m.130995
TC001135	m.150845
TC001136	m.60922
TC030714	m.89628
TC030715	m.10977
TC001132	m.14045
TC001133	m.75926
TC013813	m.12859
TC005336	m.21803
TC005337	m.166961
TC005335	m.21811
TC005330	m.185470
TC005331	m.34305
TC009323	m.167230
TC005339	m.135051
TC009848	m.174540
TC009849	m.99692
TC007868	m.104703
TC007869	m.152994
TC002812	m.147081
TC002813	m.2196
TC009330	m.203862
TC009331	m.142937
TC002816	m.108149
TC002817	m.29118
TC009335	m.6961
TC013605	m.14205
TC013604	m.116417
TC013607	m.13361
TC013606	m.13362
TC013601	m.166279
TC013600	m.67757
TC013602	m.190991
TC013978	m.89266
TC013609	m.95046
TC004449	m.65994
TC014890	m.3544
TC010774	m.190112
TC010770	m.65490
TC010771	m.22909
TC010772	m.124929
TC010773	m.90782
TC010778	m.125892
TC010779	m.114818
TC014389	m.56264
TC001544	m.171912
TC001541	m.111138
TC001543	m.42330
TC001549	m.53581
TC014386	m.173683
TC003320	m.142150
TC015207	m.115909
TC011555	m.28061
TC016395	m.3643
TC016390	m.16451
TC015205	m.17992
TC030547	m.147911
TC016399	m.75931
TC030773	m.91097
TC012556	m.43783
TC009754	m.81738
TC012554	m.54942
TC012552	m.190951
TC012553	m.82514
TC012550	m.41805
TC009755	m.187127
TC009240	m.66953
TC011506	m.118815
TC015204	m.105784
TC009974	m.14859
TC009975	m.90991
TC004883	m.4435
TC009976	m.32968
TC016023	m.128396
TC004889	m.197701
TC004888	m.197692
TC016027	m.68319
TC015203	m.46728
TC012730	m.28186
TC012731	m.57786
TC012736	m.142351
TC012737	m.39486
TC006019	m.154384
TC015202	m.69271
TC008896	m.116310
TC008897	m.140905
TC008891	m.201267
TC015201	m.4139
TC001306	m.100410
TC015200	m.205624
TC030596	m.76464
TC014318	m.176644
TC014319	m.176648
TC014761	m.36598
TC001302	m.125978
TC009245	m.147450
TC014760	m.149294
TC014317	m.200686
TC014895	m.108413
TC014894	m.107657
TC014897	m.121970
TC014314	m.57697
TC014893	m.91318
TC014892	m.14470
TC007278	m.70877
TC011559	m.84902
TC011558	m.42096
TC011553	m.131326
TC011552	m.15538
TC011551	m.118048
TC030591	m.57364
TC011557	m.161146
TC011556	m.124192
TC007277	m.22395
TC007276	m.172769
TC014310	m.59339
TC014768	m.8160
TC006900	m.29576
TC006901	m.78442
TC006907	m.134808
TC030598	m.108407
TC014684	m.202973
TC007055	m.20602
TC002574	m.90297
TC007051	m.102
TC007050	m.23657
TC002572	m.118517
TC013301	m.168929
TC013303	m.153730
TC013304	m.14587
TC016125	m.129440
TC010902	m.79597
TC007646-GA	m.15559
TC011144	m.197869
TC007059	m.56989
TC030779	m.253
TC013307	m.8202
TC011142	m.18310
TC003198	m.156873
TC003191	m.203927
TC003192	m.72206
TC007057	m.42546
TC015367	m.115832
TC007056	m.34909
TC008410	m.114176
TC006652	m.78661
TC006653	m.66243
TC008414	m.14575
TC002573	m.118534
TC006659	m.34768
TC015360	m.117290
TC016337	m.209762
TC000438	m.29089
TC000439	m.66940
TC000434	m.130994
TC000435	m.75925
TC000432	m.7903
TC000430	m.35954
TC000431	m.23876
TC003228	m.181254
TC003229	m.125586
TC004507	m.23615
TC004504	m.176958
TC004505	m.176968
TC003222	m.33887
TC004500	m.28190
TC004501	m.72356
TC005101	m.19676
TC005100	m.86454
TC005103	m.27915
TC005104	m.57031
TC005107	m.90190
TC005106	m.40248
TC000550	m.15713
TC015719	m.59197
TC010549	m.134587
TC010548	m.22266
TC010546	m.173204
TC010545	m.66519
TC010543	m.210982
TC010541	m.25360
TC010540	m.122739
TC016254	m.106413
TC012656	m.106933
TC016253	m.106414
TC016252	m.36450
TC016259	m.56208
TC016258	m.82502
TC012945	m.41259
TC000889	m.21989
TC000887	m.45889
TC000886	m.74287
TC000885	m.11649
TC000882	m.33781
TC000880	m.19015
TC014935	m.11786
TC014260	m.43943
TC015581	m.96857
TC002811-GA	m.18424
TC014888	m.175432
TC009456	m.17691
TC002374	m.181353
TC001938	m.205499
TC002372	m.181416
TC002371	m.158407
TC002370	m.207732
TC001934	m.40196
TC001935	m.34399
TC001936	m.34398
TC013010	m.8695
TC013011	m.30292
TC013012	m.163870
TC013013	m.182916
TC013014	m.116737
TC013016	m.155410
TC013017	m.123534
TC013018	m.176999
TC013019	m.152328
TC014044	m.57806
TC014045	m.128818
TC014043	m.204667
TC014040	m.91561
TC014041	m.175218
TC002013	m.209802
TC011708	m.37948
TC011709	m.54385
TC015916	m.134265
TC030669	m.96706
TC030110	m.201228
TC012057	m.25320
TC012056	m.25311
TC012055	m.198044
TC012054	m.16772
TC012053	m.96355
TC012059	m.121758
TC012058	m.121706
TC030661	m.38022
TC003429	m.173188
TC003420	m.106066
TC003421	m.63204
TC003423	m.33524
TC003425	m.44020
TC003426	m.98516
TC003427	m.29103
TC030667	m.28994
TC015709	m.162378
TC003767	m.59255
TC003766	m.174432
TC003199	m.39195
TC007424	m.4564
TC007427	m.202542
TC007421	m.181540
TC007422	m.47382
TC007423	m.35613
TC007428	m.9079
TC007429	m.67533
TC008889	m.9419
TC014501	m.11198
TC013173	m.1553
TC009574	m.33493
TC009138	m.11273
TC009131	m.164798
TC009132	m.191446
TC001118	m.74504
[truncated: 7,370 more rows]
