# Supplementary material for: Inducible Defenses Stay Up Late: Temporal Patterns of Immune Gene Expression in Tenebrio molitor
Source: G3 (Bethesda). 2014 Jun 1;4(6):947–55. doi: 10.1534/g3.113.008516 (PMC4065263; doi:10.1534/g3.113.008516)
Supplement: Supporting Information [file supp_g3.113.008516_TableS6.csv]

Tribolium ortholog	Protein	GeneID	Gene name	Gene family
-	m.25826	comp39311_c1	tenecin 3	antimicrobial peptide
-	m.28138	comp39661_c0	coleoptericin	antimicrobial peptide
-	m.33071	comp40251_c0	coleoptericin	antimicrobial peptide
-	m.58579	comp42299_c0	attacin	antimicrobial peptide
-	m.105997	comp44607_c0	attacin	antimicrobial peptide
TC000068	m.43775	TC000068	casps8	caspase
TC000084-GA	m.35368	TC000084	catalase4	catalase
TC000105	m.40216	TC000105	casps5	caspase
TC000247	m.39768	TC000247	H2	cSPH
TC000248	m.36824	TC000248	H3	cSPH
TC000252	m.59106	TC000252	H6	cSPH
TC000325	m.72558	TC000325	proPO1	prophenoloxidase
TC000385	m.22917	TC000385	Hep	Hep
TC000494	m.74796	TC000494	P7	cSP
TC000496	m.171612	TC000496	P9	SP
TC000497	m.171642	TC000497	P10	cSP
TC000500	m.54728	TC000500	cecropin3	antimicrobial peptide
TC000520	m.25702	TC000520	spz1	spätzle
TC000541	m.45358	TC000541	IKKg	IKKg
TC000545	m.13900	TC000545	P11	SP
TC000547	m.12141	TC000547	P13	SP
TC000550	m.15713	TC000550	P15	SP
TC000689	m.176560	TC000689	draper	draper
TC000740	m.198545	TC000740	H17	SPH
TC000751	m.141045	TC000751	HPX6	heme peroxidase
TC000829	m.85005	TC000829	H18	SPH
TC000870	m.67503	TC000870	P19	SP
TC000871	m.40517	TC000871	CTL14	C-type lectin
TC000948	m.39151	TC000948	SR-B6	scavenger receptor
TC001053	m.19244	TC001053	spz7	spätzle
TC001054	m.75260	TC001054	spz2	spätzle
TC001157	m.37090	TC001157	P23	SP
TC001189	m.45335	TC001189	IAP2	IAP
TC001192	m.50868	TC001192	IAP1	IAP
TC001419	m.148701	TC001419	IKKb	IKKb
TC001556	m.27760	TC001556	HPX9	heme peroxidase
TC001874	m.158772	TC001874	DOME	DOME
TC001889	m.180759	TC001889	neuroglian	neuroglian/hemolin
TC002003	m.96070	TC002003	cactus	cactus
TC002061	m.94724	TC002061	P32	SP
TC002085	m.13992	TC002085	serpin2	serpin
TC002247	m.187696	TC002247	serpin3	serpin
TC002295	m.57287	TC002295	βGRP1	βGRP/GNBP
TC002397	m.27746	TC002397	casps7	caspase
TC002498	m.60436	TC002498	HPX10	heme peroxidase
TC002709	m.111283	TC002709	IAP4	IAP
TC002766	m.30944	TC002766	P37	SP
TC002785	m.11792	TC002785	P40	SP
TC002789	m.85033	TC002789	PGRP-LA	PGRP
TC002790	m.72149	TC002790	PGRP-LC	PGRP
TC002811-GA	m.18424	TC002811	CTL15	C-type lectin
TC002984	m.200690	TC002984	CTL16	C-type lectin
TC003081	m.8334	TC003081	P42	SP
TC003185	m.118334	TC003185	Myd88	Myd88
TC003276	m.131773	TC003276	FREP1	fibrinogen-like
TC003708	m.39030	TC003708	CTL6	C-type lectin
TC003841	m.27743	TC003841	casps1	caspase
TC003991	m.167149	TC003991	βGRP3	βGRP/GNBP
TC004084	m.3053	TC004084	P43	SP
TC004160	m.47971	TC004160	P44	cSP
TC004418	m.13031	TC004418	P45	SP
TC004438	m.164834	TC004438	Toll3	Toll-like receptor
TC004474	m.11732	TC004474	Toll7	Toll-like receptor
TC004535-GA	m.113466	TC004535	P50	SP
TC004551	m.172631	TC004551	HPX5	heme peroxidase
TC004579	m.106915	TC004579	HPX4	heme peroxidase
TC004592	m.140888	TC004592	HPX11	heme peroxidase
TC004624	m.42857	TC004624	P52	cSP
TC004654	m.202759	TC004654	P54	SP
TC004864	m.10802	TC004864	FREP7	fibrinogen-like
TC004900	m.204493	TC004900	H57	SPH
TC004948	m.95509	TC004948	TPX4	peroxiredoxin
TC005065	m.6009	TC005065	serpin6	serpin
TC005093	m.56211	TC005093	coleoptericin1	antimicrobial peptide
TC005327	m.27625	TC005327	P62	SP
TC005572	m.83125	TC005572	TAK1	TAK
TC005925	m.206958	TC005925	H65	SPH
TC005940-GA	m.30620	TC005940	spz3	spätzle
TC005952	m.30977	TC005952	Tab2	Tab2
TC005976	m.74926	TC005976	P66	cSP
TC006026	m.38837	TC006026	P67	SP
TC006033	m.131572	TC006033	P68	SP
TC006034	m.126142	TC006034	P69	SP
TC006342	m.72221	TC006342	MI	melanization inhibitor
TC006515	m.169470	TC006515	hexamerin5	hexamerin
TC006726	m.20899	TC006726	spz4	spätzle
TC006769	m.75933	TC006769	hexamerin6	hexamerin
TC006810	m.134388	TC006810	basket1	basket
TC006814	m.186100	TC006814	Jra	Jra
TC006978	m.13383	TC006978	CTL1	C-type lectin
TC007011	m.114279	TC007011	SOD3	superoxide dismutase
TC007017	m.20385	TC007017	P76	SP
TC007247	m.154462	TC007247	SR-B7	scavenger receptor
TC007252	m.42667	TC007252	ML6	MD2-like
TC007619	m.26182	TC007619	GALE1	galectin
TC007697	m.175790	TC007697	Dif1	REL
TC007706	m.82061	TC007706	Traf2	Traf
TC007737	m.23374	TC007737	attacin1	antimicrobial peptide
TC007738	m.22078	TC007738	attacin2	antimicrobial peptide
TC007861	m.122369	TC007861	SR-A1	scavenger receptor
TC007869	m.152994	TC007869	serpin26	serpin
TC008191	m.41287	TC008191	SR-B10	scavenger receptor
TC008202	m.22928	TC008202	ML1	MD2-like
TC008209	m.72508	TC008209	SR-B1	scavenger receptor
TC008210	m.22317	TC008210	SR-B3	scavenger receptor
TC008647	m.104558	TC008647	Jak-2	Jak
TC008782	m.132643	TC008782	cactin	cactin
TC008930	m.28093	TC008930	H88	SPH
TC009089	m.6966	TC009089	P90	cSP
TC009090	m.87643	TC009090	P91	cSP
TC009092	m.108591	TC009092	P93	cSP
TC009093	m.93932	TC009093	P94	cSP
TC009094	m.27064	TC009094	P95	cSP
TC009375	m.71699	TC009375	TEP-A	TEP
TC009667	m.149301	TC009667	TEP-C	TEP
TC009672	m.59365	TC009672	pellino	pellino
TC009798	m.156194	TC009798	IKKb	IKKb
TC009848	m.174540	TC009848	IAP3	IAP
TC009985	m.119637	TC009985	caspar	blocking caspase
TC010076	m.21676	TC010076	H99	cSPH
TC010349	m.207982	TC010349	lysozyme1	lysozyme
TC010352	m.54593	TC010352	lysozyme4	lysozyme
TC010353	m.19230	TC010353	SR-B12	scavenger receptor
TC010354	m.59821	TC010354	GTX3	glutathione oxidase
TC010356	m.148135	TC010356	SR-B13	scavenger receptor
TC010412	m.196366	TC010412	CTL8	C-type lectin
TC010508	m.175460	TC010508	PGRP-LE	PGRP
TC010611	m.145179	TC010611	PGRP-SA	PGRP
TC010781	m.205359	TC010781	P100	SP
TC010851	m.96683	TC010851	IMD	IMD
TC010898	m.116655	TC010898	CTL3	C-type lectin
TC010927	m.31453	TC010927	H110	SPH
TC010929	m.15114	TC010929	H111	SPH
TC010930	m.16150	TC010930	H112	SPH
TC010937	m.16667	TC010937	H118	SPH
TC010939	m.9287	TC010939	H120	SPH
TC010947	m.92793	TC010947	CTL4	C-type lectin
TC010959	m.9505	TC010959	P123	SP
TC011067	m.10622	TC011067	H125	cSPH
TC011090	m.103275	TC011090	catalase2	catalase
TC011191	m.185382	TC011191	REL1	REL
TC011222	m.203430	TC011222	HPX3	heme peroxidase
TC011324	m.17962	TC011324	WAP	antimicrobial peptide?
TC011385	m.103287	TC011385	catalase1	catalase
TC011427	m.23017	TC011427	NimA	nimrod
TC011428	m.57663	TC011428	NimB	nimrod
TC011529	m.114378	TC011529	βGRP2	βGRP/GNBP
TC011653	m.3063	TC011653	SR-A2	scavenger receptor
TC011675	m.185815	TC011675	SOD4	superoxide dismutase
TC011718	m.121824	TC011718	serpin27	serpin
TC011770	m.1533	TC011770	SOD1	superoxide dismutase
TC011824	m.20070	TC011824	P127	SP
TC011870	m.73515	TC011870	kay	kay
TC011895	m.96872	TC011895	Tube	Tube
TC011967	m.84497	TC011967	basket2	basket
TC012390	m.45317	TC012390	H129	SPH
TC012469	m.36073	TC012469	defensin3	antimicrobial peptide
TC012573	m.10403	TC012573	H130	SPH
TC012575	m.31727	TC012575	H132	SPH
TC012579	m.193017	TC012579	casps6	caspase
TC012580	m.192130	TC012580	casps3	caspase
TC012581	m.192136	TC012581	casps2	caspase
TC012756	m.24521	TC012756	SR-B14	scavenger receptor
TC013042	m.27095	TC013042	P133	SP
TC013084	m.33389	TC013084	P134	SP
TC013218	m.98831	TC013218	STAT	STAT
TC013277	m.93545	TC013277	P136	cSP
TC013304	m.14587	TC013304	spz5	spätzle
TC013326	m.41438	TC013326	P140	cSP
TC013416	m.136306	TC013416	P142	cSP
TC013421	m.5087	TC013421	H143	SPH
TC013594	m.189982	TC013594	basket3	basket
TC013613	m.10142	TC013613	P144	SP
TC013620	m.32458	TC013620	PGRP-SB	PGRP
TC013632	m.103437	TC013632	CTL12	C-type lectin
TC013709	m.32769	TC013709	P145	SP
TC013791	m.149422	TC013791	TPX5	peroxiredoxin
		TC013894	H146	SPH
TC013894	m.32691	TC013894	SR-A3	scavenger receptor
TC013911	m.56224	TC013911	CTL13	C-type lectin
TC014026	m.195366	TC014026	casps4	dredd/casp8
TC014068	m.20400	TC014068	ML3	MD2-like
TC014069	m.28839	TC014069	ML4	MD2-like
TC014184	m.22852	TC014184	CTL2	C-type lectin
TC014237	m.74482	TC014237	serpin30	serpin
TC014328	m.27737	TC014328	CTL9	C-type lectin
TC014375	m.45927	TC014375	H148	SPH
TC014391	m.26369	TC014391	P149	SP
TC014664	m.154988	TC014664	TEP-B	TEP
TC014708	m.60040	TC014708	REL2	REL
TC014802	m.17601	TC014802	GALE3	galectin
TC014929	m.26938	TC014929	TPX6	peroxiredoxin
TC014946	m.24987	TC014946	SR-B5	scavenger receptor
TC014951	m.43674	TC014951	SR-B8	scavenger receptor
TC014954	m.33380	TC014954	SR-B9	scavenger receptor
		TC015110	P153	SP
TC015110	m.115734	TC015110	SR-A4	scavenger receptor
TC015130	m.35157	TC015130	P154	SP
TC015144	m.115824	TC015144	SR-B4	scavenger receptor
TC015234	m.15885	TC015234	HPX2	heme peroxidase
TC015237	m.36963	TC015237	P155	SP
TC015258	m.120840	TC015258	NimCl2	nimrod
TC015295-GA	m.110714	TC015295	P156	SP
TC015297	m.109378	TC015297	P157	SP
TC015365	m.57028	TC015365	pelle	pelle
TC015579	m.22780	TC015579	P160	SP
TC015580	m.31647	TC015580	P161	SP
TC015618	m.14620	TC015618	P163	SP
TC015640	m.40481	TC015640	SR-C	scavenger receptor
TC015670	m.103875	TC015670	H164	cSPH
TC015689	m.24675	TC015689	PGRP-LB	PGRP
TC015779	m.33823	TC015779	P165	SP
TC015848-GA	m.101623	TC015848	proPO3	prophenoloxidase
TC016121	m.36739	TC016121	P167	SP
TC016351	m.20277	TC016351	ML5	MD2-like
TC016352	m.22465	TC016352	ML8	MD2-like
TC016368	m.9772	TC016368	spz6	spätzle
TC016372	m.12223	TC016372	P168	SP
	m.204501	comp179810_c0	Chitotriosidase-1
	m.207018	comp248984_c0	Peroxidasin homolog
	m.208083	comp285268_c0	Chitotriosidase-1
TC015481	m.8182	comp32408_c0	Chitotriosidase-1
	m.20051	comp38249_c0	Purine nucleoside phosphorylase
	m.24510	comp39096_c0	Protein croquemort
	m.30424	comp39969_c0	Acidic mammalian chitinase
	m.48622	comp41624_c0	X-box-binding protein 1
	m.49674	comp41710_c0	Mothers against decapentaplegic homolog 6
	m.52288	comp41875_c0	Peroxidasin homolog
	m.56662	comp42147_c0	Chitotriosidase-1
	m.57177	comp42182_c0	E3 ubiquitin-protein ligase CBL-B
	m.59360	comp42344_c0	Protein pellino
	m.60844	comp42454_c0	Chitotriosidase-1
TC009624	m.65906	comp42763_c0	Chitotriosidase-1
	m.68097	comp42887_c0	Protein croquemort
	m.72137	comp43072_c0	Tubulointerstitial nephritis antigen-like
	m.82519	comp43628_c0	Phospholipid scramblase 1
	m.88827	comp43881_c0	Protein croquemort
	m.92794	comp44039_c0	Collectin-12
	m.105817	comp44598_c1	B-cell receptor-associated protein 31
	m.117322	comp45075_c0	Phagocyte signaling-impaired protein
	m.118826	comp45127_c0	Dipeptidyl peptidase 8
	m.133886	comp45573_c0	Interleukin enhancer-binding factor 2 homolog
	m.137911	comp45703_c0	Mothers against decapentaplegic homolog 3
	m.153787	comp46119_c0	Wiskott-Aldrich syndrome protein
TC007247	m.154480	comp46144_c0	Protein croquemort
	m.163290	comp46371_c0	Protein croquemort
	m.189971	comp46913_c0	Mitogen-activated protein kinase 14B
	m.191403	comp46942_c0	Complement component 1 Q subcomponent-binding protein, mitochondrial
TC015781	m.192574	comp46964_c0	Elongator complex protein 1
	m.192896	comp46967_c0	Insulin-like growth factor 1 receptor
TC015589	m.2078	comp8102_c0	Somatomedin-B and thrombospondin type-1 domain-containing protein
-	m.22926	comp38870_c0	I-type lysozyme
-	m.61294	comp42489_c0	I-type lysozyme
TC008096	m.58530	comp42291_c0	Dif2 (dorsal)
