# Supplementary material for: Inducible Defenses Stay Up Late: Temporal Patterns of Immune Gene Expression in Tenebrio molitor
Source: G3 (Bethesda). 2014 Jun 1;4(6):947–55. doi: 10.1534/g3.113.008516 (PMC4065263; doi:10.1534/g3.113.008516)
Supplement: Supporting Information [file supp_g3.113.008516_TableS7.tsv]

TC002546	PGRP-LD	PGRP	248			3
TC010419	CTL5	C-type lectin	217	CG6055	unknown
TC014053	CTL7	C-type lectin	279			5
TC003135	CTL10	C-type lectin	564			3
TC003136	CTL11	C-type lectin	2033			3
TC011871	GALE2	galectin	354			9
TC003194	FREP5	fibrinogen-like	475	scabrous	3
TC003277	FREP2	fibrinogen-like	263			3
TC003278	FREP3	fibrinogen-like	281			3
TC003294	FREP4	fibrinogen-like	186			3
TC004004	FREP6	fibrinogen-like	638			3
TC000808	TEP-D	TEP	1718			2
TC000246	H1	cSPH	376	CG5390	2
TC000249	H4	cSPH	425	CG5390	2
TC000250	H5	cSPH	322	CG5390	2
TC000495	P8	cSP	373	CG3066	2
TC000546	P12	SP	325	CG11836	2
TC000548	H14	SPH	296			2
TC000635	P16	SP	287	CG14892	2
TC000989A	P20	SP	253		2
TC000989B	P21	SP	273		2
TC001023	P22	SP	324	CG4386	2
TC001158A	P24	SP	254	CG31954	2
TC001158B	P25	SP	268	alphaTry	2
TC001158C	P26	SP	273			2
TC001159	P27	SP	250	Try29F	2
TC001300	H28	cSPH	347	CG5390	2
TC001301	H29	cSPH	355	CG5390	2
TC001908	H30	cSPH	327	CG5390	unknown
TC001946	H31	SPH	300			unknown
TC002112	H33	cSPH	344	CG16705	unknown
TC002150	H34	cSPH	313	CG5390	unknown
TC002193	H35	cSPH	333	CG3066	unknown
TC002659	P36	SP	207	Sb	3
TC002767	P38	SP	274	CG10472	3
TC002768	P39	SP	269		3
TC002786	P41	SP	255	CG16749	3
TC004523	P46	SP	653	CG31217	1=x
TC004524A	H47	SPH	384		1=x
TC004524B	H48	SPH	281		1=x
TC004524C	H49	SPH	321		1=x
TC004622	H51	cSPH	726	masquerade	1=x
TC004635	P53	cSP	498	CG31728	1=x
TC004770	P55	cSP	372	CG1299	1=x
TC004863	P56	cSP	355	snake	1=x
TC004937	P58	SP	193		1=x
TC004957	H59	cSPH	350	CG5390	1=x
TC005130	P60	cSP	364	snake	unknown
TC005230	P61	cSP	355	snake	unknown
TC005635	H63	SPH	965		8
TC005908	H64	SPH	265		8
TC006246	H70	SPH	251		8
TC006247	H71	SPH	253		8
TC006268	P72	SP	274		8
TC006269	H73	SPH	228		8
TC006424	P74	SP	288		8
TC006438	P75	SP	260	kappaTry	8
TC007019	P77	SP	251	Try29F	4
TC007026	H78	cSPH	375	CG5390	4
TC008267	P79	SP	261		4
TC008504	P80	SP	261	Try29F	4
TC008505	H81	SPH	387		4
TC008554	H82	cSPH	367	CG4998	unknown
TC008653	P83	cSP	687	CG8170	7
TC008657	P84	cSP	385	CG13744	7
TC008658A	H85	cSPH	448	CG8172	7
TC008658B	P86	cSP	843	CG11824	7
TC008659	P87	cSP	981	CG8213	7
TC008931	H89	SPH	390		7
TC009091	P92	cSP	373	CG5896	7
TC009602	P96	SP	277	CG10472	7
TC009752A	P97	SP	307		7
TC009752B	P98	SP	403	CG30375	7
TC010904	H101	SPH	266		unknown
TC010905A	H102	SPH	339		unknown
TC010905B	H103	SPH	261		unknown
TC010906	H104	cSPH	333		unknown
TC010907	H105	SPH	251		unknown
TC010908	H106	SPH	262		unknown
TC010909	H107	SPH	256		unknown
TC010910	H108	SPH	177		unknown
TC010911	H109	SPH	268		unknown
TC010932	H113	SPH	269		unknown
TC010933	H114	SPH	257		unknown
TC010934	H115	SPH	263		unknown
TC010935	H116	SPH	257	CG10477	unknown
TC010936	H117	SPH	266		unknown
TC010938	H119	SPH	261		unknown
TC010940	P121	SP	262		unknown
TC010941	H122	SPH	258		unknown
TC011014	P124	SP	256	CG32271	10
TC011078	P126	cSP	503	Sb	10
TC011825	P128	SP	277	CG10472	9
TC012574	H131	SPH	258		9
TC013276	P135	SP	295	CG16705	5
TC013278	H137	cSPH	336	easter	5
TC013279	P138	cSP	359	easter	5
TC013280	P139	SP	303	easter	5
TC013415	P141	SP	287	snake	5
TC014083	P147	SP	258	CG5255	5
TC014930	P150	SP	261		6
TC015083	P151	SP	280	CG11911	6
TC015099	H152	SPH	285		6
TC015344	H158	SPH	263		6
TC015390	H159	SPH	178		6
TC015617	P162	SP	248		6
TC015780	P166	SP	274	jon65aiv	6
TC000760-1	serpin1	serpin	355	spn4-PG	2
TC000760-2	serpin1	serpin	360	spn4-PG	2
TC004161A	serpin4	serpin	445	spn27A	unknown
TC004161B	serpin5	serpin	446	spn6	unknown
TC005740	serpin7	serpin	395	spn4	8
TC005741A	serpin8	serpin	384		8
TC005741B	serpin9	serpin	232		8
TC005742	serpin10	serpin	258		8
TC005743	serpin11	serpin	316		8
TC005744	serpin12	serpin	385	spn2	8
TC005745A	serpin13	serpin	217		8
TC005745B	serpin14	serpin	381		8
TC005746-1	serpin15	serpin	354	spn2	8
TC005746-2	serpin15	serpin	355	spn2	8
TC005747	serpin16	serpin	382	spn7	8
TC005749	serpin17	serpin	247		8
TC005750	serpin18	serpin	395		8
TC005751	serpin19	serpin	396		8
TC005752-1	serpin20	serpin	394	spn2	8
TC005752-2	serpin20	serpin	391	spn2	8
TC005753	serpin21	serpin	456	spn4-PJ	8
TC005754	serpin22	serpin	402	spn4-PG	8
TC005771	serpin23	serpin	385		8
TC006255	serpin24	serpin	390	spn4-PJ	8
TC006607	serpin25	serpin	386	spn4-PI	8
TC013310-1	serpin28	serpin	416	spn5	5
TC013310-2	serpin28	serpin	413	spn5	5
TC013389	serpin29	serpin	445	spn2	5
TC015224	serpin31	serpin	382	spn3	6
TC000625	Toll9	Toll-like receptor	1360	toll-9 (CG7896)	2
TC000176	Toll1	Toll-like receptor	597	toll	2
TC004439	Toll4	Toll-like receptor	873	toll	1=x
TC004452	Toll2	Toll-like receptor	903	toll	1=x
TC004895	Toll6	Toll-like receptor	1272	toll-6	1=x
TC004898	Toll8	Toll-like receptor	1212	tollo	1=x
TC004901	Toll10	Toll-like receptor	1321		1=x
TC008203	ML2	MD2-like	97		4
TC014067	ML7	MD2-like	278		5
TC014042	FADD	FADD	195	fadd	5
TC008648	HOP	HOP	503	hop	7
TC014907	proPO2	prophenoloxidase	683	CG8193	6
TC005374	hexamerin1	hexamerin	695	lsp2	8
TC005375	hexamerin2	hexamerin	701	lsp2	8
TC005376	hexamerin3	hexamerin	748	lsp2	8
TC005377	hexamerin4	hexamerin	769	lsp2	8
TC000083	catalase3	catalase	229	cat	unknown
TC010362	GTX1	glutathione oxidase	199	PHGPx	1
TC010355	GTX2	glutathione oxidase	247	PHGPx	1
TC005493	HPX1	heme peroxidase	1466	CG10211	8
TC000175	HPX7	heme peroxidase	676	pxd	2
TC004661	HPX8	heme peroxidase	603	pxd	1
TC001700	TPX2	peroxiredoxin	196	Jafrac1 (CG1633)	9
TC012328	TPX1	peroxiredoxin	233	prx5037 (CG5826)	2
TC001071	TPX3	peroxiredoxin	243	Jafrac2 (CG1274)	5
TC011676	SOD2	superoxide dismutase	166	CG9027	9
TC007739	attacin3	antimicrobial peptide	148		4
TC000499	cecropin1	antimicrobial peptide	pseudogene		2
Cec2	cecropin2	antimicrobial peptide	93		2
TC006250	defensin1	antimicrobial peptide	79		8
TC010517	defensin2	antimicrobial peptide	79		unknown
Def4	defensin4	antimicrobial peptide	82
TC005096	coleoptericin2	antimicrobial peptide	141		unknown
TC010350	lysozyme2	lysozyme	147		unknown
TC010351	lysozyme3	lysozyme	148		unknown
TC010348	SR-B11	scavenger receptor	408	CG7000	unknown
TC012757	SR-B15	scavenger receptor	377	CG12789	9
TC012758	SR-B16	scavenger receptor	540	CG12789	9
TC015854	SR-B2	scavenger receptor	557	CG1887	6
TC002053	NimCl1	nimrod	847		unknown
