# Supplementary material for: Inducible Defenses Stay Up Late: Temporal Patterns of Immune Gene Expression in Tenebrio molitor
Source: G3 (Bethesda). 2014 Jun 1;4(6):947–55. doi: 10.1534/g3.113.008516 (PMC4065263; doi:10.1534/g3.113.008516)
Supplement: Supporting Information [file supp_g3.113.008516_TableS8.txt]

>comp4320_c0_seq1 len=351 path=[329:0-65 395:66-77 407:78-350]
ATCCCCTTCCCTCGTCGCCAACTTGCTCCACCAAAATTTTATTTCCGTAAAAAGTGGAGCAAGTGAGTATCAAATCAAAGTGTCATGAAGTTAATCGTCTTGGTTGTGGTTTTTGCCCTCGTGTGCATTTTAAATGGCAACACTTTGCCGGTGCAAGAGACAGCACATGTGCGAGTCAGGCGATTCACTTGCGATGTGTTGAGTTTCGAGGTGGGCCTACTGAAACTGAAGGACTCTATATGTGCGACTCATTGCATTCTTCGCGGAAACTTAGGTGGTCACTGTAAGGAAGGTGTGTGCAATTGCAGAAATTAATTCAATTTTTATCTTTTAAAAAGTCGTCTATCAAGG
--
>comp36377_c0_seq1 len=343 path=[1:0-109 1143:110-118 1152:119-119 1153:120-129 131:130-135 137:136-139 141:140-160 162:161-184 186:185-243 245:244-264 266:265-265 267:266-288 290:289-342]
TAACGTGGCAAAAGTCAACCGGCAAAACGTCACTTCGACGCGCTGTCACTCAAAACAGTTCATTCCTTCATCCTAAGATACAAACACAAGATTTAAAATGAAATTTACGTTATTTTTCGCCTTGTACGTTATCGTTATCCTCCAAACTAGTTCCTGTCTAACTGAAGAAAGTGATGATTATGGAGAGGAGGTGCTTCGTGTGAGAAGATTCACTTGTTTGGATTCTCGATGCAGCCAAAAATGCAGATTCAATGATCACAGGGGAGGGTACTGCAAAAGTGGGATCTGCACATGTATTTGATAGTAATAAATTTATTTTTAAACTAAAAAAAAAAAAAAAAAA
