# Supplementary material for: Inducible Defenses Stay Up Late: Temporal Patterns of Immune Gene Expression in Tenebrio molitor
Source: G3 (Bethesda). 2014 Jun 1;4(6):947–55. doi: 10.1534/g3.113.008516 (PMC4065263; doi:10.1534/g3.113.008516)
Supplement: Supporting Information [file supp_g3.113.008516_TableS9.txt]

comp46484_c0
comp45022_c0
comp46905_c0
comp46890_c0
comp45284_c0
comp39572_c0
comp42611_c0
comp44752_c0
comp47043_c0
comp43854_c0
comp46837_c0
comp44218_c0
comp44688_c0
comp44272_c0
comp41046_c0
comp45583_c0
comp39829_c0
comp39407_c0
comp44413_c0
comp45211_c0
comp44712_c0
comp45123_c1
comp41258_c0
comp46847_c0
comp46315_c0
comp44475_c0
comp46899_c0
comp45713_c0
comp45614_c1
comp42917_c0
comp45669_c0
comp46604_c0
comp39942_c0
comp40513_c0
comp44820_c0
comp45105_c0
comp46693_c0
comp45881_c0
comp45651_c0
comp43342_c0
comp46241_c0
comp45682_c0
comp43125_c0
comp42904_c0
comp44083_c0
comp45400_c0
comp45710_c0
comp44647_c0
comp46180_c0
comp46562_c0
comp46652_c0
comp41971_c0
comp45944_c0
comp45968_c0
comp44827_c0
comp45822_c0
comp46721_c0
comp46093_c0
comp41917_c0
comp39471_c0
comp43083_c0
comp43899_c0
comp46991_c0
comp44059_c0
comp47013_c0
comp43686_c0
comp45379_c0
comp44525_c0
comp42530_c0
comp38275_c0
comp45391_c0
comp46107_c0
comp45457_c0
comp43465_c0
comp46565_c0
comp42054_c0
comp38596_c0
comp46887_c0
comp46071_c2
comp42928_c0
comp38697_c0
comp43925_c0
comp46665_c0
comp46957_c0
comp42257_c0
comp44783_c0
comp47008_c0
comp46613_c0
comp47058_c0
comp45561_c0
comp43594_c0
comp44757_c0
comp46401_c0
comp44423_c0
comp44191_c0
comp46324_c0
comp46898_c0
comp44371_c0
comp46008_c0
comp43804_c0
comp40739_c0
comp44284_c0
comp39271_c0
comp46038_c0
comp41372_c0
comp46829_c0
comp38298_c0
comp46572_c0
comp42367_c0
comp41650_c0
comp45254_c0
comp46516_c0
comp46863_c0
comp42488_c0
comp45093_c0
comp41721_c0
comp43304_c0
comp41995_c0
comp42872_c0
comp45410_c0
comp43647_c0
comp43792_c0
comp43307_c0
comp42860_c0
comp42543_c0
comp46509_c0
comp44765_c0
comp40379_c0
comp45089_c0
comp36406_c0
comp45481_c0
comp38327_c0
comp44297_c0
comp43678_c0
comp46262_c0
comp44445_c0
comp41349_c0
comp46442_c0
comp43820_c0
comp47063_c0
comp42566_c0
comp46714_c0
comp46777_c0
comp40694_c0
comp46525_c0
comp41651_c0
comp38576_c0
comp43962_c0
comp45869_c0
comp40046_c1
comp46468_c0
comp45294_c0
comp40460_c0
comp43436_c0
comp41359_c0
comp46285_c1
comp41100_c0
comp41850_c0
comp46966_c0
comp44382_c0
comp46748_c0
comp38176_c0
comp46975_c0
comp41817_c0
comp46696_c0
comp47022_c0
comp46625_c0
comp46758_c0
comp47067_c0
comp41209_c0
comp46047_c0
comp47038_c0
comp46086_c0
comp44691_c0
comp43010_c0
comp42492_c0
comp46846_c0
comp42362_c0
comp44419_c0
comp41533_c0
comp42315_c0
comp46045_c0
comp45002_c0
comp44958_c0
comp41315_c0
comp44200_c1
comp44996_c0
comp35279_c0
comp46153_c0
comp29438_c0
comp46141_c0
comp43543_c0
comp47071_c0
comp41174_c0
comp42169_c0
comp43371_c1
comp41066_c0
comp46160_c0
comp44843_c0
comp45367_c0
comp44292_c0
comp41001_c0
comp46514_c0
comp43652_c0
comp46663_c0
comp46432_c0
comp46838_c0
comp41768_c0
comp44474_c0
comp40818_c0
comp45660_c0
comp45543_c0
comp42720_c0
comp44814_c0
comp46002_c0
comp45190_c0
comp45471_c0
comp46934_c0
comp42868_c0
comp43251_c0
comp43869_c0
comp44468_c0
comp46394_c0
comp44422_c0
comp46769_c0
comp45485_c0
comp41237_c0
comp41852_c0
comp46875_c0
comp39129_c0
comp45628_c0
comp40796_c0
comp45454_c0
comp44553_c0
comp45914_c0
comp46404_c0
comp46947_c0
comp45003_c0
comp41133_c0
comp45962_c0
comp38116_c0
comp42998_c0
comp43663_c1
comp37980_c0
comp44044_c0
comp46372_c1
comp44362_c0
comp46123_c0
comp43006_c0
comp44128_c0
comp45380_c0
comp44928_c0
comp46787_c1
comp44607_c0
comp44893_c0
comp41156_c0
comp44006_c0
comp44979_c0
comp36431_c0
comp45889_c0
comp42313_c0
comp46417_c0
comp42813_c0
comp46825_c1
comp45285_c0
comp46866_c0
comp41816_c0
comp40032_c0
comp37541_c0
comp42114_c0
comp46441_c0
comp46726_c0
comp40583_c0
comp46358_c0
comp40708_c0
comp44358_c0
comp46125_c0
comp41905_c0
comp41254_c0
comp45977_c0
comp45777_c0
comp43746_c0
comp45818_c0
comp45094_c0
comp44667_c0
comp39907_c0
comp44649_c0
comp39724_c0
comp42385_c0
comp45436_c0
comp41618_c0
comp45606_c0
comp46492_c0
comp46916_c0
comp46400_c0
comp46967_c0
comp45634_c0
comp43241_c0
comp38253_c0
comp43284_c0
comp45508_c0
comp39019_c0
comp43699_c0
comp41268_c0
comp42110_c0
comp46325_c0
comp46743_c0
comp46720_c0
comp46392_c0
comp43923_c0
comp46252_c0
comp44080_c0
comp40519_c0
comp43805_c0
comp40467_c0
comp45644_c0
comp47070_c0
comp38965_c0
comp44194_c0
comp43560_c0
comp45798_c0
comp46506_c0
comp41014_c0
comp46946_c1
comp44913_c0
comp25048_c0
comp44920_c0
comp30948_c0
comp42350_c0
comp46632_c0
comp46640_c0
comp46780_c0
comp43704_c0
comp42238_c0
comp40472_c0
comp45722_c0
comp47048_c0
comp46274_c0
comp40696_c0
comp46831_c0
comp46375_c0
comp40182_c0
comp44379_c0
comp43681_c0
comp45900_c0
comp46523_c0
comp41210_c0
comp45981_c0
comp39888_c0
comp44076_c0
comp45464_c0
comp46228_c0
comp46983_c0
comp44821_c0
comp43863_c0
comp40476_c1
comp46626_c0
comp43106_c0
comp43069_c0
comp45226_c0
comp43619_c0
comp45639_c0
comp45938_c0
comp46627_c0
comp42240_c0
comp45731_c0
comp43365_c0
comp42299_c0
comp44018_c0
comp45941_c0
comp46733_c0
comp41542_c0
comp41192_c0
comp46470_c0
comp45709_c0
comp45152_c0
comp44912_c0
comp46948_c0
comp43683_c0
comp46570_c0
comp44104_c0
comp46275_c2
comp45832_c0
comp44226_c0
comp43521_c1
comp45330_c0
comp45685_c0
comp41453_c0
comp37925_c0
comp44858_c0
comp39978_c0
comp45773_c0
comp46041_c0
comp46348_c0
comp45778_c0
comp45179_c0
comp38317_c0
comp38031_c0
comp46317_c0
comp45906_c0
comp43563_c0
comp40606_c0
comp43060_c0
comp48773_c0
comp37876_c0
comp44776_c0
comp41382_c0
comp42690_c0
comp38945_c1
comp43727_c0
comp42296_c0
comp38512_c0
comp44663_c0
comp46384_c0
comp44602_c0
comp40520_c0
comp47065_c0
comp43626_c0
comp44759_c0
comp45617_c0
comp46084_c0
comp43956_c0
comp40901_c0
comp40312_c0
comp41776_c0
comp45836_c0
comp45351_c0
comp39403_c0
comp46778_c0
comp39908_c0
comp40291_c0
comp41806_c0
comp43894_c0
comp43310_c0
comp41299_c0
comp39449_c0
comp39791_c0
comp41052_c0
comp46346_c0
comp41617_c0
comp39824_c0
comp38615_c0
comp43102_c0
comp44283_c0
comp38967_c0
comp46702_c0
comp44881_c0
comp44327_c0
comp46850_c0
comp45360_c0
comp44710_c0
comp44829_c0
comp46152_c0
comp46919_c0
comp43764_c0
comp45939_c0
comp43316_c1
comp45597_c0
comp45932_c0
comp45233_c0
comp46490_c0
comp45638_c0
comp40599_c0
comp46210_c0
comp46747_c0
comp46012_c0
comp44437_c0
comp40340_c0
comp45109_c0
comp46119_c0
comp37750_c0
comp46930_c0
comp39847_c0
comp46502_c1
comp45106_c1
comp46932_c0
comp43036_c0
comp45168_c0
comp45520_c0
comp45063_c0
comp46814_c0
comp40832_c0
comp37500_c0
comp38903_c0
comp44955_c0
comp65103_c0
comp46812_c0
comp41011_c0
comp45197_c0
comp40245_c0
comp45698_c0
comp42507_c2
comp45125_c0
comp45528_c0
comp38326_c0
comp41151_c0
comp40934_c0
comp43882_c0
comp46761_c0
comp47032_c0
comp44571_c0
comp45993_c0
comp44492_c0
comp46244_c0
comp39742_c0
comp35853_c0
comp43452_c0
comp46334_c0
comp46147_c0
comp46175_c0
comp42241_c0
comp46998_c0
comp46078_c0
comp40789_c0
comp44313_c0
comp42053_c0
comp39753_c0
comp46637_c0
comp43064_c0
comp44792_c0
comp46977_c0
comp38622_c0
comp44095_c2
comp43174_c0
comp43375_c0
comp46738_c0
comp44772_c0
comp39691_c0
comp43283_c0
comp43813_c0
comp43921_c0
comp40671_c0
comp46610_c0
comp38928_c0
comp45811_c0
comp32548_c0
comp45342_c0
comp44458_c0
comp40548_c0
comp41584_c0
comp45754_c0
comp43573_c0
comp45927_c0
comp37783_c0
comp46243_c0
comp46686_c0
comp44347_c0
comp44833_c0
comp41491_c0
comp42791_c0
comp39356_c0
comp43479_c0
comp46033_c0
comp45793_c0
comp44564_c0
comp37687_c0
comp37752_c0
comp40178_c0
comp46374_c0
comp44730_c0
comp44112_c0
comp46882_c0
comp43928_c0
comp45584_c0
comp42357_c0
comp40235_c0
comp46894_c0
comp41644_c0
comp45214_c0
comp43756_c0
comp36093_c0
comp46994_c0
comp45514_c0
comp46497_c0
comp44807_c0
comp44954_c0
comp45102_c0
comp46195_c0
comp42194_c0
comp46603_c1
comp46564_c1
comp40322_c0
comp40980_c0
comp42365_c0
comp44592_c0
comp45517_c0
comp47055_c0
comp45499_c0
comp46341_c0
comp46756_c0
comp46646_c0
comp46985_c0
comp39124_c0
comp41475_c0
comp44166_c0
comp46266_c0
comp44988_c0
comp44956_c0
comp45688_c1
comp46064_c0
comp38669_c0
comp39913_c0
comp46617_c0
comp40394_c0
comp41241_c0
comp41698_c0
comp46821_c0
comp38338_c0
comp45883_c0
comp45913_c0
comp43405_c0
comp44425_c0
comp43901_c0
comp40954_c0
comp43339_c0
comp44825_c0
comp42068_c0
comp43184_c0
comp44179_c0
comp47068_c0
comp45645_c0
comp46791_c0
comp46722_c0
comp45607_c1
comp44700_c0
comp46795_c0
comp39478_c0
comp44816_c0
comp46931_c0
comp44590_c0
comp44734_c0
comp44099_c0
comp44489_c0
comp40223_c0
comp41311_c0
comp45525_c0
comp46539_c0
comp40251_c0
comp44444_c0
comp43233_c0
comp46561_c0
comp42853_c0
comp46679_c0
comp44808_c0
comp45969_c0
comp46298_c0
comp46405_c0
comp43237_c0
comp46536_c0
comp46584_c0
comp46355_c0
comp43367_c0
comp46037_c0
comp45172_c0
comp46973_c0
comp33752_c0
comp43582_c0
comp40450_c0
comp45898_c0
comp41696_c0
comp46439_c0
comp46393_c0
comp46116_c0
comp39401_c0
comp45830_c0
comp41536_c0
comp45370_c0
comp40186_c0
comp38076_c0
comp43798_c0
comp42223_c0
comp46995_c0
comp44363_c0
comp39544_c0
comp43793_c0
comp42052_c0
comp45146_c0
comp45577_c0
comp41938_c0
comp43611_c0
comp43095_c0
comp41204_c0
comp44092_c0
comp39645_c0
comp46528_c0
comp40836_c0
comp45470_c0
comp43419_c0
comp43940_c0
comp46615_c0
comp45350_c0
comp46727_c0
comp43222_c0
comp42434_c0
comp45163_c0
comp41266_c0
comp46794_c0
comp43907_c0
comp46913_c0
comp43322_c0
comp41664_c0
comp37203_c0
comp38010_c0
comp47036_c0
comp43312_c0
comp45757_c0
comp37457_c0
comp40787_c0
comp41442_c0
comp46933_c0
comp43185_c0
comp40726_c0
comp44946_c0
comp44116_c0
comp43919_c0
comp40517_c0
comp46937_c0
comp46438_c0
comp46577_c0
comp41808_c0
comp46146_c0
comp39558_c0
comp42144_c0
comp41981_c0
comp45139_c0
comp45523_c0
comp46854_c0
comp40068_c0
comp46273_c0
comp46382_c0
comp38737_c0
comp46062_c0
comp43449_c0
comp42984_c0
comp47057_c0
comp45861_c0
comp43719_c0
comp46728_c0
comp45390_c0
comp46982_c0
comp46963_c0
comp43562_c0
comp45940_c0
comp44451_c0
comp40118_c0
comp45764_c0
comp39061_c0
comp43902_c0
comp44466_c0
comp46177_c1
comp43634_c0
comp46178_c0
comp42727_c0
comp42687_c0
comp47021_c0
comp45538_c0
comp45453_c0
comp45666_c0
comp45924_c0
comp40530_c0
comp45852_c0
comp46096_c0
comp45996_c0
comp41936_c1
comp46657_c0
comp42389_c0
comp45966_c0
comp43958_c0
comp44517_c0
comp44049_c0
comp46952_c0
comp46581_c0
comp41367_c0
comp46013_c0
comp46319_c0
comp36002_c0
comp46904_c0
comp46765_c0
comp44171_c0
comp41803_c0
comp40051_c0
comp46194_c0
comp46522_c0
comp44809_c0
comp41460_c0
comp44263_c0
comp39930_c0
comp41926_c0
comp44207_c0
comp44636_c0
comp42102_c0
comp46874_c0
comp39425_c0
comp44285_c0
comp43953_c0
comp42034_c0
comp46289_c0
comp40814_c0
comp44836_c0
comp41505_c0
comp45130_c0
comp46272_c0
comp47864_c0
comp46816_c0
comp38846_c1
comp43515_c0
comp45549_c0
comp45581_c0
comp39198_c0
comp44570_c0
comp45671_c0
comp46710_c0
comp41235_c0
comp46566_c0
comp44935_c0
comp44350_c0
comp44549_c0
comp44001_c0
comp44331_c0
comp45333_c0
comp42763_c0
comp42451_c0
comp46278_c0
comp46848_c0
comp43833_c0
comp43045_c0
comp46760_c0
comp45573_c0
comp45346_c0
comp43453_c0
comp46390_c0
comp46124_c0
comp46220_c0
comp44307_c1
comp40745_c0
comp38069_c0
comp46139_c0
comp46861_c0
comp45219_c0
comp44153_c0
comp41983_c0
comp45690_c0
comp45726_c0
comp44268_c0
comp44866_c0
comp46864_c0
comp47004_c0
comp44861_c0
comp45456_c0
comp40002_c0
comp38939_c0
comp44061_c0
comp39768_c0
comp47031_c0
comp46987_c0
comp45987_c0
comp47010_c0
comp29062_c0
comp43001_c0
comp43451_c0
comp46800_c0
comp41691_c1
comp42271_c0
comp42311_c0
comp45739_c1
comp47054_c0
comp46725_c0
comp45916_c0
comp39326_c0
comp43609_c0
comp41090_c0
comp46054_c0
comp44795_c0
comp42808_c1
comp42045_c0
comp43000_c0
comp42733_c0
comp46927_c0
comp44066_c0
comp42336_c0
comp43309_c0
comp41361_c0
comp40509_c0
comp37141_c0
comp46840_c0
comp45675_c0
comp46491_c0
comp46852_c0
comp45711_c0
comp45815_c0
comp44070_c0
comp46918_c0
comp42201_c0
comp46327_c0
comp42461_c1
comp45723_c0
comp46169_c0
comp39919_c0
comp45994_c0
comp42877_c0
comp44054_c0
comp46698_c0
comp44459_c0
comp42017_c0
comp46249_c0
comp46238_c0
comp41903_c0
comp38627_c0
comp45361_c0
comp43916_c0
comp46834_c0
comp38096_c0
comp44972_c0
comp41039_c0
comp42177_c0
comp46460_c0
comp35653_c0
comp44513_c0
comp46479_c0
comp45952_c0
comp45734_c0
comp45510_c0
comp43510_c0
comp46940_c0
comp46133_c0
comp44961_c0
comp45248_c0
comp43735_c0
comp41546_c0
comp41882_c0
comp44135_c0
comp43887_c0
comp42465_c0
comp45323_c0
comp39658_c0
comp45431_c0
comp46144_c0
comp45131_c0
comp43610_c0
comp39697_c0
comp46494_c0
comp45554_c0
comp44265_c0
comp44377_c0
comp43398_c0
comp39661_c0
comp46284_c0
comp45650_c0
comp45794_c0
comp43370_c0
comp45385_c0
comp46428_c0
comp46921_c0
comp45923_c0
comp44762_c1
comp46628_c0
comp39072_c1
comp44193_c0
comp42371_c0
comp45791_c0
comp45783_c0
comp42721_c0
comp38354_c0
comp39835_c0
comp43317_c0
comp43839_c0
comp45124_c0
comp45222_c0
comp47035_c0
comp44433_c0
comp45548_c0
comp46595_c0
comp45088_c0
comp42800_c0
comp46343_c0
comp38988_c0
comp43141_c0
comp46505_c0
comp40578_c0
comp46254_c0
comp42556_c0
comp40425_c0
comp41861_c0
comp43723_c0
comp39653_c0
comp39964_c0
comp46579_c0
comp46754_c0
comp30293_c0
comp46211_c0
comp42217_c0
comp42907_c0
comp42062_c0
comp43209_c0
comp37172_c0
comp45878_c0
comp46321_c0
comp45718_c0
comp41509_c0
comp45557_c0
comp47064_c0
comp38935_c0
comp43008_c0
comp44758_c0
comp46659_c0
comp35378_c0
comp40341_c0
comp39175_c0
comp42076_c0
comp46364_c0
comp40718_c0
comp44217_c0
comp46313_c0
comp45194_c0
comp42916_c0
comp45751_c0
comp40581_c0
comp42789_c0
comp39487_c1
comp45578_c0
comp41637_c0
comp45624_c0
comp46910_c0
comp47005_c0
comp43538_c0
comp42469_c0
comp45429_c0
comp43604_c0
comp44005_c0
comp42265_c0
comp45107_c0
comp41889_c0
comp38281_c0
comp44113_c0
comp45141_c0
comp45268_c0
comp46168_c0
comp45598_c1
comp46437_c0
comp45348_c0
comp42303_c0
comp46236_c0
comp43029_c0
comp65192_c0
comp43059_c1
