# Supplementary material for: Inducible Defenses Stay Up Late: Temporal Patterns of Immune Gene Expression in Tenebrio molitor
Source: G3 (Bethesda). 2014 Jun 1;4(6):947–55. doi: 10.1534/g3.113.008516 (PMC4065263; doi:10.1534/g3.113.008516)
Supplement: Supporting Information [file supp_g3.113.008516_TableS10.tsv]

first	second	prob1	prob2
comp46484_c0_seq6	1	9	0.289	0.037
comp45022_c0_seq1	2	20	0.292	0.022
comp46905_c0_seq15	3	2	0.253	0.042
comp46890_c0_seq1	4	3	0.288	0.052
comp45284_c0_seq11	5	4	0.144	0.041
comp39572_c0_seq5	6	5	0.175	0.119
comp42611_c0_seq12	3	2	0.186	0.088
comp44752_c0_seq1	7	6	0.169	0.093
comp47043_c0_seq5	8	7	0.072	0.047
comp43854_c0_seq8	8	9	0.094	0.08
comp46837_c0_seq4	1	9	0.187	0.052
comp44218_c0_seq3	3	11	0.104	0.048
comp44688_c0_seq1	2	3	0.093	0.061
comp44272_c0_seq11	3	6	0.211	0.098
comp41046_c0_seq2	7	6	0.138	0.107
comp45583_c0_seq9	3	10	0.079	0.071
comp39829_c0_seq5	4	1	0.109	0.037
comp39407_c0_seq1	2	3	0.328	0.063
comp44413_c0_seq1	2	3	0.129	0.12
comp45211_c0_seq27	11	9	0.048	0.048
comp44712_c0_seq8	5	10	0.199	0.053
comp45123_c1_seq12	2	12	0.363	0.023
comp41258_c0_seq6	10	11	0.105	0.098
comp46847_c0_seq2	3	10	0.078	0.052
comp46315_c0_seq6	13	11	0.102	0.076
comp44475_c0_seq5	3	6	0.12	0.07
comp46899_c0_seq11	6	5	0.095	0.07
comp45713_c0_seq3	1	14	0.08	0.08
comp45614_c1_seq6	16	13	0.068	0.063
comp42917_c0_seq22	7	6	0.148	0.133
comp45669_c0_seq14	2	4	0.186	0.054
comp46604_c0_seq13	6	5	0.069	0.057
comp39942_c0_seq2	18	3	0.042	0.035
comp40513_c0_seq2	3	2	0.194	0.056
comp44820_c0_seq8	8	9	0.097	0.068
comp45105_c0_seq6	2	15	0.387	0.025
comp46693_c0_seq38	15	3	0.048	0.034
comp45881_c0_seq1	15	10	0.039	0.033
comp45651_c0_seq16	8	9	0.069	0.069
comp43342_c0_seq5	4	3	0.14	0.047
comp46241_c0_seq1	3	6	0.114	0.041
comp45682_c0_seq5	8	16	0.038	0.033
comp43125_c0_seq3	3	9	0.092	0.064
comp42904_c0_seq3	3	1	0.196	0.04
comp44083_c0_seq2	4	3	0.206	0.055
comp45400_c0_seq10	2	3	0.284	0.07
comp45710_c0_seq18	8	9	0.073	0.056
comp44647_c0_seq6	3	8	0.13	0.056
comp46180_c0_seq9	2	3	0.12	0.074
comp46562_c0_seq20	3	6	0.1	0.064
comp46652_c0_seq2	4	2	0.223	0.065
comp41971_c0_seq1	3	6	0.095	0.046
comp45944_c0_seq5	2	14	0.057	0.057
comp45968_c0_seq13	8	6	0.096	0.061
comp44827_c0_seq3	2	3	0.197	0.062
comp45822_c0_seq1	3	8	0.093	0.051
comp46721_c0_seq6	2	3	0.181	0.094
comp46093_c0_seq3	3	8	0.149	0.08
comp41917_c0_seq2	2	3	0.181	0.076
comp39471_c0_seq1	2	3	0.313	0.071
comp43083_c0_seq3	6	5	0.12	0.08
comp43899_c0_seq2	2	3	0.153	0.103
comp46991_c0_seq1	3	8	0.106	0.084
comp44059_c0_seq11	3	5	0.125	0.041
comp47013_c0_seq6	3	18	0.098	0.042
comp43686_c0_seq7	8	9	0.074	0.063
comp45379_c0_seq1	10	9	0.076	0.061
comp44525_c0_seq7	2	3	0.079	0.074
comp42530_c0_seq9	5	10	0.197	0.055
comp38275_c0_seq1	20	19	0.056	0.056
comp45391_c0_seq15	2	3	0.337	0.024
comp46107_c0_seq6	1	12	0.063	0.042
comp45457_c0_seq6	5	10	0.115	0.049
comp43465_c0_seq17	14	1	0.07	0.067
comp46565_c0_seq13	2	3	0.278	0.039
comp42054_c0_seq8	3	6	0.184	0.073
comp38596_c0_seq1	6	5	0.116	0.065
comp46887_c0_seq11	16	14	0.046	0.041
comp46071_c2_seq6	3	6	0.074	0.059
comp42928_c0_seq4	5	10	0.184	0.051
comp38697_c0_seq4	10	11	0.1	0.1
comp43925_c0_seq5	3	24	0.144	0.042
comp46665_c0_seq21	3	6	0.198	0.091
comp46957_c0_seq4	3	18	0.151	0.048
comp42257_c0_seq12	6	1	0.046	0.044
comp44783_c0_seq4	3	8	0.175	0.065
comp47008_c0_seq5	2	3	0.18	0.078
comp46613_c0_seq27	31	11	0.037	0.034
comp47058_c0_seq8	1	14	0.061	0.047
comp45561_c0_seq1	3	10	0.115	0.05
comp43594_c0_seq20	10	11	0.102	0.092
comp44757_c0_seq23	10	11	0.101	0.1
comp46401_c0_seq9	2	11	0.202	0.029
comp44423_c0_seq11	3	2	0.103	0.06
comp44191_c0_seq19	3	8	0.148	0.091
comp46324_c0_seq3	3	17	0.054	0.041
comp46898_c0_seq15	3	2	0.131	0.124
comp44371_c0_seq37	1	17	0.052	0.043
comp46008_c0_seq1	3	8	0.144	0.036
comp43804_c0_seq28	5	4	0.201	0.054
comp40739_c0_seq1	3	6	0.192	0.073
comp44284_c0_seq3	3	2	0.127	0.049
comp39271_c0_seq3	3	6	0.206	0.103
comp46038_c0_seq8	22	25	0.05	0.038
comp41372_c0_seq15	4	3	0.235	0.043
comp46829_c0_seq6	11	15	0.071	0.061
comp38298_c0_seq2	10	11	0.1	0.1
comp46572_c0_seq21	3	5	0.141	0.052
comp42367_c0_seq1	26	14	0.049	0.048
comp41650_c0_seq1	16	8	0.048	0.034
comp45254_c0_seq11	36	19	0.045	0.036
comp46516_c0_seq8	3	9	0.05	0.045
comp46863_c0_seq1	5	10	0.112	0.042
comp42488_c0_seq2	3	5	0.096	0.032
comp45093_c0_seq10	2	3	0.122	0.121
comp41721_c0_seq5	3	6	0.138	0.06
comp43304_c0_seq4	6	5	0.128	0.091
comp41995_c0_seq1	2	15	0.345	0.026
comp42872_c0_seq1	3	8	0.138	0.055
comp45410_c0_seq9	3	2	0.118	0.101
comp43647_c0_seq16	3	9	0.099	0.032
comp43792_c0_seq27	3	6	0.179	0.07
comp43307_c0_seq8	3	6	0.126	0.091
comp42860_c0_seq9	3	2	0.129	0.072
comp42543_c0_seq5	8	9	0.109	0.094
comp46509_c0_seq15	6	3	0.079	0.059
comp44765_c0_seq1	2	3	0.266	0.033
comp40379_c0_seq1	3	1	0.265	0.037
comp45089_c0_seq10	3	10	0.108	0.061
comp36406_c0_seq1	6	3	0.077	0.067
comp45481_c0_seq6	3	10	0.114	0.054
comp38327_c0_seq2	16	18	0.054	0.037
comp44297_c0_seq10	5	4	0.059	0.044
comp43678_c0_seq16	3	1	0.145	0.05
comp46262_c0_seq20	3	6	0.205	0.083
comp44445_c0_seq1	3	1	0.229	0.036
comp41349_c0_seq2	13	10	0.051	0.032
comp46442_c0_seq4	3	2	0.094	0.087
comp43820_c0_seq3	10	21	0.034	0.034
comp47063_c0_seq4	1	9	0.171	0.044
comp42566_c0_seq7	3	38	0.258	0.037
comp46714_c0_seq7	3	6	0.132	0.052
comp46777_c0_seq13	2	20	0.302	0.032
comp40694_c0_seq16	3	1	0.265	0.035
comp46525_c0_seq1	6	5	0.13	0.091
comp41651_c0_seq1	16	18	0.051	0.035
comp38576_c0_seq4	10	11	0.1	0.1
comp43962_c0_seq23	3	2	0.132	0.098
comp45869_c0_seq6	2	3	0.245	0.067
comp40046_c1_seq2	3	6	0.163	0.075
comp46468_c0_seq6	2	3	0.172	0.055
comp45294_c0_seq19	3	6	0.176	0.077
comp40460_c0_seq1	16	18	0.054	0.042
comp43436_c0_seq3	1	9	0.105	0.039
comp41359_c0_seq5	2	3	0.216	0.029
comp46285_c1_seq2	10	9	0.068	0.049
comp41100_c0_seq3	5	4	0.199	0.051
comp41850_c0_seq3	6	5	0.097	0.08
comp46966_c0_seq18	6	17	0.042	0.035
comp44382_c0_seq6	13	16	0.059	0.048
comp46748_c0_seq29	7	14	0.057	0.048
comp38176_c0_seq2	16	14	0.048	0.039
comp46975_c0_seq41	8	9	0.091	0.059
comp41817_c0_seq3	3	10	0.133	0.049
comp46696_c0_seq13	3	1	0.226	0.03
comp47022_c0_seq1	5	10	0.199	0.055
comp46625_c0_seq8	6	5	0.104	0.072
comp46758_c0_seq3	2	3	0.123	0.098
comp47067_c0_seq8	3	18	0.068	0.045
comp41209_c0_seq2	22	8	0.039	0.037
comp46047_c0_seq1	11	8	0.055	0.054
comp47038_c0_seq4	2	3	0.21	0.109
comp46086_c0_seq5	3	9	0.128	0.05
comp44691_c0_seq3	3	16	0.19	0.045
comp43010_c0_seq37	2	3	0.199	0.048
comp42492_c0_seq6	2	3	0.103	0.087
comp46846_c0_seq1	4	1	0.052	0.049
comp42362_c0_seq5	5	10	0.199	0.054
comp44419_c0_seq8	2	3	0.081	0.07
comp41533_c0_seq2	8	9	0.112	0.091
comp42315_c0_seq11	3	14	0.095	0.03
comp46045_c0_seq22	2	3	0.06	0.05
comp45002_c0_seq12	16	8	0.045	0.036
comp44958_c0_seq5	17	20	0.037	0.035
comp41315_c0_seq27	3	8	0.196	0.055
comp44200_c1_seq11	2	3	0.256	0.028
comp44996_c0_seq2	3	6	0.195	0.084
comp35279_c0_seq1	20	19	0.056	0.056
comp46153_c0_seq19	2	3	0.076	0.057
comp29438_c0_seq1	3	17	0.143	0.05
comp46141_c0_seq12	3	6	0.183	0.059
comp43543_c0_seq3	3	6	0.159	0.063
comp47071_c0_seq1	19	23	0.035	0.032
comp41174_c0_seq1	6	5	0.129	0.09
comp42169_c0_seq1	25	22	0.051	0.048
comp43371_c1_seq5	25	22	0.056	0.052
comp41066_c0_seq1	6	7	0.094	0.076
comp46160_c0_seq6	3	6	0.093	0.083
comp44843_c0_seq26	3	6	0.193	0.053
comp45367_c0_seq12	14	26	0.047	0.046
comp44292_c0_seq6	3	6	0.196	0.066
comp41001_c0_seq2	3	2	0.061	0.045
comp46514_c0_seq7	2	15	0.374	0.023
comp43652_c0_seq5	14	3	0.056	0.054
comp46663_c0_seq4	3	10	0.112	0.061
comp46432_c0_seq12	10	3	0.078	0.069
comp46838_c0_seq5	6	5	0.097	0.075
comp41768_c0_seq15	1	2	0.118	0.106
comp44474_c0_seq15	16	18	0.057	0.043
comp40818_c0_seq1	22	14	0.042	0.041
comp45660_c0_seq3	26	14	0.049	0.049
comp45543_c0_seq1	7	6	0.145	0.116
comp42720_c0_seq6	6	7	0.057	0.039
comp44814_c0_seq18	13	31	0.053	0.049
comp46002_c0_seq8	3	18	0.164	0.041
comp45190_c0_seq6	3	26	0.064	0.044
comp45471_c0_seq1	11	8	0.062	0.051
comp46934_c0_seq5	8	16	0.05	0.048
comp42868_c0_seq19	18	16	0.036	0.035
comp43251_c0_seq5	3	1	0.191	0.039
comp43869_c0_seq4	3	6	0.166	0.053
comp44468_c0_seq1	11	10	0.043	0.038
comp46394_c0_seq13	3	1	0.274	0.038
comp44422_c0_seq13	3	6	0.169	0.082
comp46769_c0_seq4	7	6	0.084	0.064
comp45485_c0_seq7	5	10	0.159	0.047
comp41237_c0_seq4	3	41	0.131	0.038
comp41852_c0_seq5	2	12	0.168	0.033
comp46875_c0_seq28	4	3	0.165	0.061
comp39129_c0_seq2	3	1	0.187	0.061
comp45628_c0_seq23	3	8	0.161	0.047
comp40796_c0_seq4	3	6	0.205	0.095
comp45454_c0_seq2	2	1	0.076	0.053
comp44553_c0_seq6	5	10	0.132	0.05
comp45914_c0_seq32	6	7	0.045	0.045
comp46404_c0_seq29	6	1	0.054	0.045
comp46947_c0_seq51	3	17	0.061	0.037
comp45003_c0_seq3	8	7	0.061	0.044
comp41133_c0_seq1	5	10	0.141	0.057
comp45962_c0_seq12	3	36	0.119	0.038
comp38116_c0_seq7	3	1	0.198	0.05
comp42998_c0_seq5	5	10	0.16	0.059
comp43663_c1_seq21	24	3	0.044	0.041
comp37980_c0_seq1	16	14	0.048	0.033
comp44044_c0_seq26	9	14	0.053	0.046
comp46372_c1_seq1	3	8	0.152	0.052
comp44362_c0_seq10	11	10	0.1	0.1
comp46123_c0_seq4	3	6	0.18	0.078
comp43006_c0_seq5	1	17	0.077	0.038
comp44128_c0_seq2	3	16	0.151	0.048
comp45380_c0_seq45	6	8	0.058	0.049
comp44928_c0_seq18	3	4	0.032	0.031
comp46787_c1_seq14	1	9	0.23	0.05
comp44607_c0_seq5	10	11	0.1	0.1
comp44893_c0_seq9	16	14	0.036	0.035
comp41156_c0_seq1	7	6	0.093	0.077
comp44006_c0_seq27	1	6	0.063	0.052
comp44979_c0_seq1	5	4	0.179	0.048
comp36431_c0_seq1	3	1	0.183	0.041
comp45889_c0_seq2	10	8	0.048	0.041
comp42313_c0_seq13	3	2	0.201	0.044
comp46417_c0_seq42	4	14	0.063	0.042
comp42813_c0_seq3	3	16	0.103	0.053
comp46825_c1_seq7	2	11	0.268	0.022
comp45285_c0_seq22	5	10	0.147	0.058
comp46866_c0_seq6	3	6	0.138	0.043
comp41816_c0_seq10	4	6	0.07	0.03
comp40032_c0_seq1	16	18	0.053	0.034
comp37541_c0_seq3	10	8	0.062	0.046
comp42114_c0_seq2	10	11	0.1	0.1
comp46441_c0_seq2	1	6	0.053	0.046
comp46726_c0_seq5	3	2	0.115	0.083
comp40583_c0_seq37	13	4	0.04	0.038
comp46358_c0_seq7	3	6	0.154	0.047
comp40708_c0_seq2	5	4	0.204	0.053
comp44358_c0_seq4	3	18	0.124	0.047
comp46125_c0_seq10	1	2	0.064	0.049
comp41905_c0_seq1	2	3	0.281	0.084
comp41254_c0_seq15	2	17	0.299	0.031
comp45977_c0_seq6	6	5	0.141	0.107
comp45777_c0_seq1	6	9	0.088	0.06
comp43746_c0_seq14	3	1	0.176	0.03
comp45818_c0_seq4	3	5	0.189	0.045
comp45094_c0_seq3	3	1	0.198	0.041
comp44667_c0_seq3	16	8	0.042	0.037
comp39907_c0_seq17	8	9	0.087	0.08
comp44649_c0_seq13	2	3	0.197	0.092
comp39724_c0_seq1	8	9	0.077	0.067
comp42385_c0_seq1	13	31	0.074	0.038
comp45436_c0_seq28	8	3	0.055	0.042
comp41618_c0_seq2	3	1	0.19	0.049
comp45606_c0_seq2	3	6	0.083	0.041
comp46492_c0_seq14	4	3	0.219	0.036
comp46916_c0_seq1	8	9	0.068	0.047
comp46400_c0_seq9	14	1	0.078	0.068
comp46967_c0_seq3	1	9	0.281	0.047
comp45634_c0_seq3	8	10	0.044	0.042
comp43241_c0_seq6	7	33	0.055	0.044
comp38253_c0_seq2	2	3	0.182	0.075
comp43284_c0_seq1	3	18	0.159	0.043
comp45508_c0_seq8	3	2	0.073	0.064
comp39019_c0_seq7	2	13	0.187	0.042
comp43699_c0_seq6	10	11	0.099	0.097
comp41268_c0_seq4	6	5	0.135	0.093
comp42110_c0_seq1	16	18	0.05	0.036
comp46325_c0_seq20	3	7	0.091	0.089
comp46743_c0_seq7	3	10	0.086	0.05
comp46720_c0_seq6	2	3	0.159	0.094
comp46392_c0_seq12	14	26	0.05	0.049
comp43923_c0_seq28	2	32	0.226	0.026
comp46252_c0_seq6	2	3	0.11	0.059
comp44080_c0_seq7	6	5	0.128	0.091
comp40519_c0_seq4	2	1	0.095	0.075
comp43805_c0_seq3	2	3	0.285	0.048
comp40467_c0_seq1	8	16	0.048	0.043
comp45644_c0_seq5	14	9	0.058	0.048
comp47070_c0_seq17	2	3	0.305	0.039
comp38965_c0_seq1	10	11	0.1	0.099
comp44194_c0_seq1	6	5	0.124	0.086
comp43560_c0_seq1	5	10	0.118	0.05
comp45798_c0_seq2	3	6	0.135	0.052
comp46506_c0_seq40	9	10	0.052	0.046
comp41014_c0_seq1	6	8	0.095	0.071
comp46946_c1_seq18	3	16	0.127	0.054
comp44913_c0_seq2	3	2	0.148	0.092
comp25048_c0_seq1	29	30	0.038	0.031
comp44920_c0_seq10	14	13	0.071	0.056
comp30948_c0_seq2	2	3	0.279	0.112
comp42350_c0_seq6	3	5	0.117	0.05
comp46632_c0_seq11	2	15	0.324	0.022
comp46640_c0_seq2	2	15	0.327	0.025
comp46780_c0_seq17	3	16	0.133	0.045
comp43704_c0_seq10	2	13	0.15	0.047
comp42238_c0_seq5	35	19	0.047	0.039
comp40472_c0_seq1	14	1	0.071	0.065
comp45722_c0_seq14	1	12	0.066	0.044
comp47048_c0_seq1	2	3	0.146	0.111
comp46274_c0_seq4	14	11	0.05	0.043
comp40696_c0_seq3	25	22	0.052	0.044
comp46831_c0_seq1	2	3	0.179	0.082
comp46375_c0_seq4	1	12	0.07	0.044
comp40182_c0_seq9	10	11	0.103	0.09
comp44379_c0_seq10	3	2	0.187	0.114
comp43681_c0_seq10	3	8	0.124	0.094
comp45900_c0_seq10	3	1	0.212	0.037
comp46523_c0_seq2	4	3	0.135	0.037
comp41210_c0_seq4	5	10	0.112	0.041
comp45981_c0_seq4	2	15	0.352	0.027
comp39888_c0_seq2	8	3	0.06	0.053
comp44076_c0_seq4	8	9	0.079	0.06
comp45464_c0_seq3	6	8	0.061	0.055
comp46228_c0_seq28	7	3	0.094	0.084
comp46983_c0_seq13	7	6	0.112	0.094
comp44821_c0_seq9	3	32	0.072	0.043
comp43863_c0_seq19	2	3	0.343	0.043
comp40476_c1_seq1	16	18	0.054	0.035
comp46626_c0_seq27	3	2	0.173	0.063
comp43106_c0_seq2	1	9	0.241	0.052
comp43069_c0_seq11	2	3	0.153	0.074
comp45226_c0_seq3	5	10	0.108	0.079
comp43619_c0_seq12	31	13	0.056	0.049
comp45639_c0_seq5	16	8	0.046	0.036
comp45938_c0_seq1	3	8	0.148	0.046
comp46627_c0_seq29	2	3	0.207	0.141
comp42240_c0_seq3	9	8	0.046	0.04
comp45731_c0_seq4	3	6	0.131	0.041
comp43365_c0_seq7	7	6	0.156	0.111
comp42299_c0_seq6	10	3	0.097	0.074
comp44018_c0_seq7	14	26	0.05	0.049
comp45941_c0_seq4	3	6	0.11	0.081
comp46733_c0_seq16	3	2	0.206	0.06
comp41542_c0_seq1	8	7	0.069	0.046
comp41192_c0_seq11	1	14	0.077	0.073
comp46470_c0_seq33	6	5	0.086	0.062
comp45709_c0_seq6	2	1	0.182	0.036
comp45152_c0_seq5	2	3	0.215	0.053
comp44912_c0_seq6	3	8	0.08	0.049
comp46948_c0_seq12	3	6	0.198	0.05
comp43683_c0_seq9	3	2	0.132	0.05
comp46570_c0_seq1	7	6	0.113	0.105
comp44104_c0_seq4	3	18	0.097	0.034
comp46275_c2_seq4	8	6	0.082	0.061
comp45832_c0_seq1	2	3	0.146	0.076
comp44226_c0_seq23	39	40	0.056	0.031
comp43521_c1_seq1	3	11	0.148	0.049
comp45330_c0_seq22	8	9	0.087	0.056
comp45685_c0_seq12	3	16	0.06	0.048
comp41453_c0_seq2	5	9	0.116	0.046
comp37925_c0_seq1	3	6	0.109	0.063
comp44858_c0_seq7	2	1	0.153	0.043
comp39978_c0_seq2	3	1	0.194	0.043
comp45773_c0_seq3	1	9	0.146	0.052
comp46041_c0_seq3	3	2	0.132	0.061
comp46348_c0_seq10	5	10	0.193	0.056
comp45778_c0_seq3	3	6	0.092	0.074
comp45179_c0_seq7	3	8	0.091	0.081
comp38317_c0_seq2	3	16	0.189	0.04
comp38031_c0_seq1	16	18	0.054	0.036
comp46317_c0_seq3	14	1	0.078	0.066
comp45906_c0_seq19	4	1	0.238	0.035
comp43563_c0_seq6	6	5	0.09	0.065
comp40606_c0_seq1	2	3	0.265	0.103
comp43060_c0_seq2	3	6	0.203	0.062
comp48773_c0_seq1	20	19	0.056	0.056
comp37876_c0_seq4	16	22	0.044	0.038
comp44776_c0_seq11	2	3	0.173	0.113
comp41382_c0_seq4	3	6	0.178	0.09
comp42690_c0_seq21	8	9	0.106	0.092
comp38945_c1_seq1	10	11	0.099	0.099
comp43727_c0_seq9	17	3	0.052	0.044
comp42296_c0_seq3	3	1	0.136	0.033
comp38512_c0_seq3	7	6	0.098	0.055
comp44663_c0_seq11	14	26	0.05	0.046
comp46384_c0_seq6	16	13	0.069	0.063
comp44602_c0_seq8	3	18	0.122	0.048
comp40520_c0_seq1	6	5	0.13	0.089
comp47065_c0_seq12	3	2	0.169	0.065
comp43626_c0_seq1	3	16	0.081	0.034
comp44759_c0_seq9	6	25	0.067	0.047
comp45617_c0_seq22	18	14	0.041	0.037
comp46084_c0_seq1	3	6	0.13	0.052
comp43956_c0_seq30	14	19	0.063	0.057
comp40901_c0_seq6	3	2	0.112	0.1
comp40312_c0_seq1	16	14	0.052	0.032
comp41776_c0_seq1	3	6	0.131	0.091
comp45836_c0_seq6	2	3	0.161	0.109
comp45351_c0_seq3	8	9	0.085	0.078
comp39403_c0_seq3	3	6	0.203	0.047
comp46778_c0_seq13	2	1	0.12	0.03
comp39908_c0_seq5	2	3	0.116	0.063
comp40291_c0_seq4	9	14	0.052	0.049
comp41806_c0_seq8	2	4	0.073	0.041
comp43894_c0_seq1	4	1	0.068	0.051
comp43310_c0_seq2	3	8	0.117	0.081
comp41299_c0_seq2	3	2	0.154	0.12
comp39449_c0_seq2	10	8	0.04	0.036
comp39791_c0_seq7	5	10	0.107	0.057
comp41052_c0_seq4	3	1	0.117	0.03
comp46346_c0_seq5	1	17	0.067	0.044
comp41617_c0_seq19	1	2	0.079	0.055
comp39824_c0_seq3	3	18	0.137	0.048
comp38615_c0_seq2	4	3	0.26	0.039
comp43102_c0_seq1	14	26	0.05	0.049
comp44283_c0_seq5	2	4	0.237	0.093
comp38967_c0_seq1	3	2	0.193	0.084
comp46702_c0_seq16	3	18	0.144	0.033
comp44881_c0_seq4	16	14	0.04	0.04
comp44327_c0_seq16	2	15	0.285	0.021
comp46850_c0_seq15	5	10	0.075	0.044
comp45360_c0_seq1	2	3	0.146	0.064
comp44710_c0_seq20	8	9	0.052	0.047
comp44829_c0_seq8	2	3	0.276	0.044
comp46152_c0_seq1	6	5	0.102	0.069
comp46919_c0_seq4	3	1	0.194	0.032
comp43764_c0_seq2	3	9	0.074	0.039
comp45939_c0_seq1	2	3	0.291	0.047
comp43316_c1_seq5	6	5	0.178	0.118
comp45597_c0_seq9	3	11	0.05	0.04
comp45932_c0_seq12	3	5	0.199	0.05
comp45233_c0_seq15	10	5	0.049	0.037
comp46490_c0_seq11	3	1	0.164	0.038
comp45638_c0_seq13	3	1	0.195	0.041
comp40599_c0_seq1	10	11	0.105	0.1
comp46210_c0_seq9	3	6	0.202	0.06
comp46747_c0_seq8	2	3	0.277	0.037
comp46012_c0_seq2	3	8	0.055	0.044
comp44437_c0_seq1	3	8	0.044	0.03
comp40340_c0_seq5	2	10	0.17	0.029
comp45109_c0_seq43	11	8	0.046	0.032
comp46119_c0_seq9	3	10	0.117	0.049
comp37750_c0_seq1	10	11	0.1	0.099
comp46930_c0_seq16	3	2	0.073	0.07
comp39847_c0_seq4	2	13	0.079	0.039
comp46502_c1_seq5	3	6	0.191	0.084
comp45106_c1_seq8	2	1	0.113	0.046
comp46932_c0_seq24	2	1	0.083	0.08
comp43036_c0_seq6	8	6	0.051	0.045
comp45168_c0_seq2	3	2	0.151	0.116
comp45520_c0_seq10	6	24	0.065	0.044
comp45063_c0_seq4	2	3	0.237	0.053
comp46814_c0_seq23	2	3	0.107	0.049
comp40832_c0_seq2	1	14	0.076	0.057
comp37500_c0_seq2	3	8	0.089	0.062
comp38903_c0_seq5	3	6	0.116	0.087
comp44955_c0_seq6	3	6	0.11	0.04
comp65103_c0_seq1	19	20	0.056	0.056
comp46812_c0_seq4	11	8	0.061	0.055
comp41011_c0_seq3	1	9	0.289	0.031
comp45197_c0_seq21	1	32	0.076	0.032
comp40245_c0_seq1	16	34	0.052	0.031
comp45698_c0_seq21	3	10	0.094	0.061
comp42507_c2_seq8	8	9	0.109	0.092
comp45125_c0_seq13	5	10	0.043	0.039
comp45528_c0_seq1	1	14	0.078	0.076
comp38326_c0_seq6	3	6	0.17	0.078
comp41151_c0_seq1	3	8	0.172	0.056
comp40934_c0_seq1	3	6	0.096	0.041
comp43882_c0_seq4	10	11	0.097	0.095
comp46761_c0_seq5	3	10	0.137	0.052
comp47032_c0_seq3	3	6	0.158	0.064
comp44571_c0_seq1	3	2	0.142	0.096
comp45993_c0_seq30	3	2	0.099	0.057
comp44492_c0_seq2	2	11	0.132	0.027
comp46244_c0_seq16	3	16	0.153	0.049
comp39742_c0_seq8	14	1	0.072	0.053
comp35853_c0_seq1	3	6	0.187	0.064
comp43452_c0_seq1	5	10	0.141	0.054
comp46334_c0_seq22	6	5	0.092	0.075
comp46147_c0_seq10	2	3	0.359	0.023
comp46175_c0_seq3	1	12	0.076	0.044
comp42241_c0_seq5	3	1	0.151	0.035
comp46998_c0_seq6	2	3	0.081	0.037
comp46078_c0_seq3	2	3	0.141	0.082
comp40789_c0_seq42	18	19	0.036	0.032
comp44313_c0_seq6	3	2	0.179	0.077
comp42053_c0_seq3	14	26	0.05	0.049
comp39753_c0_seq2	3	6	0.133	0.048
comp46637_c0_seq3	3	10	0.121	0.059
comp43064_c0_seq8	2	3	0.342	0.047
comp44792_c0_seq4	3	2	0.168	0.072
comp46977_c0_seq10	6	5	0.11	0.07
comp38622_c0_seq3	3	2	0.16	0.099
comp44095_c2_seq1	3	2	0.177	0.047
comp43174_c0_seq37	7	6	0.115	0.108
comp43375_c0_seq7	8	6	0.097	0.055
comp46738_c0_seq25	36	19	0.041	0.039
comp44772_c0_seq2	14	26	0.05	0.049
comp39691_c0_seq2	3	8	0.175	0.06
comp43283_c0_seq18	2	14	0.177	0.034
comp43813_c0_seq7	6	8	0.09	0.064
comp43921_c0_seq1	26	14	0.049	0.047
comp40671_c0_seq1	4	3	0.218	0.045
comp46610_c0_seq13	2	13	0.043	0.031
comp38928_c0_seq2	2	74	0.299	0.027
comp45811_c0_seq2	8	9	0.038	0.036
comp32548_c0_seq1	20	19	0.056	0.056
comp45342_c0_seq11	3	18	0.128	0.037
comp44458_c0_seq7	3	8	0.112	0.062
comp40548_c0_seq1	3	18	0.188	0.038
comp41584_c0_seq5	13	16	0.041	0.04
comp45754_c0_seq3	3	2	0.116	0.028
comp43573_c0_seq8	6	5	0.102	0.078
comp45927_c0_seq12	16	9	0.049	0.048
comp37783_c0_seq1	16	34	0.052	0.031
comp46243_c0_seq6	6	17	0.051	0.038
comp46686_c0_seq28	3	15	0.048	0.044
comp44347_c0_seq5	7	6	0.144	0.118
comp44833_c0_seq12	1	9	0.106	0.048
comp41491_c0_seq2	8	9	0.108	0.082
comp42791_c0_seq2	3	8	0.193	0.054
comp39356_c0_seq4	2	3	0.166	0.159
comp43479_c0_seq17	1	2	0.149	0.072
comp46033_c0_seq29	2	12	0.127	0.035
comp45793_c0_seq2	25	22	0.05	0.048
comp44564_c0_seq1	10	9	0.052	0.037
comp37687_c0_seq2	3	1	0.169	0.039
comp37752_c0_seq2	2	1	0.127	0.05
comp40178_c0_seq2	2	3	0.222	0.113
comp46374_c0_seq23	1	2	0.076	0.069
comp44730_c0_seq4	5	10	0.118	0.083
comp44112_c0_seq1	8	9	0.087	0.08
comp46882_c0_seq13	3	6	0.132	0.076
comp43928_c0_seq11	3	14	0.12	0.038
comp45584_c0_seq2	3	2	0.123	0.084
comp42357_c0_seq1	3	2	0.17	0.15
comp40235_c0_seq2	3	6	0.206	0.106
comp46894_c0_seq22	3	6	0.136	0.032
comp41644_c0_seq1	3	6	0.137	0.039
comp45214_c0_seq7	5	4	0.195	0.051
comp43756_c0_seq7	3	18	0.136	0.046
comp36093_c0_seq3	3	17	0.145	0.05
comp46994_c0_seq6	3	2	0.17	0.079
comp45514_c0_seq23	3	10	0.092	0.043
comp46497_c0_seq23	2	3	0.253	0.047
comp44807_c0_seq4	4	2	0.131	0.076
comp44954_c0_seq16	1	9	0.157	0.059
comp45102_c0_seq1	3	6	0.118	0.088
comp46195_c0_seq22	2	4	0.307	0.024
comp42194_c0_seq1	3	6	0.093	0.059
comp46603_c1_seq15	3	1	0.175	0.038
comp46564_c1_seq9	2	13	0.053	0.049
comp40322_c0_seq25	2	4	0.106	0.036
comp40980_c0_seq16	1	2	0.087	0.073
comp42365_c0_seq3	3	7	0.071	0.047
comp44592_c0_seq19	5	10	0.138	0.041
comp45517_c0_seq18	8	7	0.058	0.051
comp47055_c0_seq2	7	6	0.12	0.104
comp45499_c0_seq9	2	3	0.195	0.125
comp46341_c0_seq16	10	11	0.104	0.1
comp46756_c0_seq7	2	3	0.121	0.076
comp46646_c0_seq10	8	9	0.056	0.049
comp46985_c0_seq7	3	6	0.152	0.052
comp39124_c0_seq3	2	4	0.145	0.119
comp41475_c0_seq13	16	18	0.04	0.039
comp44166_c0_seq1	3	10	0.117	0.04
comp46266_c0_seq16	3	2	0.14	0.107
comp44988_c0_seq1	8	9	0.098	0.072
comp44956_c0_seq28	3	8	0.116	0.076
comp45688_c1_seq3	2	3	0.231	0.049
comp46064_c0_seq4	4	3	0.129	0.057
comp38669_c0_seq2	16	18	0.054	0.041
comp39913_c0_seq1	6	5	0.094	0.069
comp46617_c0_seq29	3	1	0.154	0.032
comp40394_c0_seq12	3	2	0.19	0.052
comp41241_c0_seq17	6	5	0.064	0.052
comp41698_c0_seq4	19	20	0.056	0.056
comp46821_c0_seq11	1	17	0.081	0.043
comp38338_c0_seq1	3	44	0.183	0.037
comp45883_c0_seq26	3	6	0.107	0.036
comp45913_c0_seq9	2	15	0.382	0.023
comp43405_c0_seq2	5	4	0.201	0.053
comp44425_c0_seq5	16	18	0.048	0.046
comp43901_c0_seq6	4	1	0.145	0.047
comp40954_c0_seq6	3	1	0.185	0.042
comp43339_c0_seq5	3	41	0.044	0.041
comp44825_c0_seq8	6	5	0.123	0.086
comp42068_c0_seq7	2	15	0.348	0.02
comp43184_c0_seq6	3	8	0.15	0.041
comp44179_c0_seq1	1	32	0.072	0.031
comp47068_c0_seq1	1	46	0.109	0.035
comp45645_c0_seq14	13	31	0.055	0.05
comp46791_c0_seq8	2	3	0.153	0.081
comp46722_c0_seq6	4	2	0.211	0.12
comp45607_c1_seq8	2	3	0.094	0.066
comp44700_c0_seq13	5	10	0.085	0.042
comp46795_c0_seq3	2	3	0.188	0.14
comp39478_c0_seq4	2	14	0.072	0.051
comp44816_c0_seq16	3	6	0.197	0.065
comp46931_c0_seq18	2	3	0.139	0.083
comp44590_c0_seq8	6	5	0.1	0.072
comp44734_c0_seq14	3	6	0.133	0.041
comp44099_c0_seq6	3	1	0.253	0.031
comp44489_c0_seq11	1	8	0.163	0.051
comp40223_c0_seq1	1	12	0.076	0.04
comp41311_c0_seq4	3	6	0.2	0.087
comp45525_c0_seq24	6	3	0.085	0.063
comp46539_c0_seq3	3	6	0.149	0.038
comp40251_c0_seq1	10	11	0.1	0.1
comp44444_c0_seq8	3	18	0.148	0.033
comp43233_c0_seq10	3	1	0.163	0.046
comp46561_c0_seq4	20	54	0.036	0.035
comp42853_c0_seq1	16	8	0.059	0.046
comp46679_c0_seq7	2	15	0.309	0.021
comp44808_c0_seq28	3	16	0.128	0.04
comp45969_c0_seq15	6	5	0.12	0.084
comp46298_c0_seq12	31	28	0.062	0.044
comp46405_c0_seq17	3	6	0.204	0.089
comp43237_c0_seq3	3	6	0.2	0.086
comp46536_c0_seq7	6	7	0.105	0.099
comp46584_c0_seq26	8	9	0.049	0.047
comp46355_c0_seq18	3	8	0.164	0.045
comp43367_c0_seq1	3	16	0.169	0.052
comp46037_c0_seq7	5	4	0.198	0.052
comp45172_c0_seq18	1	11	0.06	0.033
comp46973_c0_seq5	2	3	0.146	0.102
comp33752_c0_seq2	2	4	0.118	0.1
comp43582_c0_seq4	6	5	0.113	0.063
comp40450_c0_seq2	22	14	0.047	0.039
comp45898_c0_seq7	4	1	0.123	0.061
comp41696_c0_seq9	3	6	0.195	0.068
comp46439_c0_seq7	45	42	0.038	0.038
comp46393_c0_seq85	4	2	0.177	0.044
comp46116_c0_seq3	3	24	0.149	0.039
comp39401_c0_seq2	3	1	0.139	0.034
comp45830_c0_seq6	2	3	0.138	0.088
comp41536_c0_seq17	3	5	0.2	0.053
comp45370_c0_seq4	8	3	0.083	0.073
comp40186_c0_seq10	2	3	0.172	0.052
comp38076_c0_seq3	6	8	0.063	0.062
comp43798_c0_seq3	3	6	0.193	0.055
comp42223_c0_seq2	24	5	0.039	0.038
comp46995_c0_seq3	8	17	0.044	0.036
comp44363_c0_seq20	3	18	0.148	0.045
comp39544_c0_seq2	14	21	0.039	0.038
comp43793_c0_seq6	3	2	0.136	0.126
comp42052_c0_seq21	5	14	0.07	0.064
comp45146_c0_seq3	16	13	0.066	0.061
comp45577_c0_seq2	14	1	0.076	0.073
comp41938_c0_seq2	2	3	0.221	0.139
comp43611_c0_seq6	6	5	0.103	0.076
comp43095_c0_seq6	6	16	0.037	0.035
comp41204_c0_seq4	14	23	0.053	0.032
comp44092_c0_seq8	3	6	0.188	0.082
comp39645_c0_seq6	10	11	0.099	0.096
comp46528_c0_seq2	10	11	0.103	0.098
comp40836_c0_seq5	16	8	0.049	0.038
comp45470_c0_seq19	3	6	0.183	0.069
comp43419_c0_seq3	5	10	0.101	0.052
comp43940_c0_seq14	4	2	0.111	0.101
comp46615_c0_seq8	5	10	0.075	0.043
comp45350_c0_seq3	3	10	0.102	0.038
comp46727_c0_seq2	7	6	0.161	0.106
comp43222_c0_seq4	2	3	0.327	0.054
comp42434_c0_seq6	19	29	0.029	0.025
comp45163_c0_seq11	5	10	0.198	0.053
comp41266_c0_seq1	10	11	0.095	0.089
comp46794_c0_seq3	2	3	0.215	0.078
comp43907_c0_seq9	2	11	0.25	0.03
comp46913_c0_seq10	4	2	0.132	0.08
comp43322_c0_seq6	7	6	0.118	0.098
comp41664_c0_seq9	2	20	0.294	0.028
comp37203_c0_seq1	8	9	0.104	0.089
comp38010_c0_seq2	1	12	0.076	0.039
comp47036_c0_seq2	4	2	0.128	0.049
comp43312_c0_seq7	3	6	0.12	0.045
comp45757_c0_seq12	6	5	0.089	0.067
comp37457_c0_seq3	8	9	0.104	0.09
comp40787_c0_seq5	14	9	0.061	0.043
comp41442_c0_seq16	4	1	0.131	0.052
comp46933_c0_seq3	3	9	0.099	0.033
comp43185_c0_seq5	2	4	0.265	0.045
comp40726_c0_seq3	3	6	0.128	0.077
comp44946_c0_seq23	5	10	0.191	0.056
comp44116_c0_seq6	3	6	0.123	0.09
comp43919_c0_seq9	3	10	0.056	0.034
comp40517_c0_seq2	5	10	0.144	0.053
comp46937_c0_seq13	2	36	0.067	0.034
comp46438_c0_seq16	1	9	0.168	0.051
comp46577_c0_seq22	2	3	0.246	0.074
comp41808_c0_seq3	2	28	0.304	0.02
comp46146_c0_seq31	1	17	0.053	0.046
comp39558_c0_seq1	16	14	0.044	0.042
comp42144_c0_seq3	3	6	0.173	0.053
comp41981_c0_seq1	2	17	0.331	0.024
comp45139_c0_seq6	3	6	0.17	0.054
comp45523_c0_seq8	14	1	0.077	0.065
comp46854_c0_seq12	39	40	0.056	0.031
comp40068_c0_seq1	3	8	0.174	0.068
comp46273_c0_seq3	1	2	0.053	0.049
comp46382_c0_seq10	2	3	0.253	0.115
comp38737_c0_seq2	15	13	0.045	0.041
comp46062_c0_seq6	6	7	0.075	0.05
comp43449_c0_seq2	3	6	0.132	0.075
comp42984_c0_seq5	2	3	0.348	0.033
comp47057_c0_seq4	3	6	0.201	0.059
comp45861_c0_seq6	3	2	0.117	0.104
comp43719_c0_seq2	3	16	0.171	0.048
comp46728_c0_seq16	2	4	0.173	0.159
comp45390_c0_seq3	10	9	0.07	0.053
comp46982_c0_seq1	3	6	0.197	0.101
comp46963_c0_seq3	14	7	0.043	0.037
comp43562_c0_seq20	6	5	0.105	0.079
comp45940_c0_seq16	3	16	0.15	0.055
comp44451_c0_seq3	2	3	0.224	0.04
comp40118_c0_seq1	5	10	0.167	0.059
comp45764_c0_seq3	2	3	0.2	0.07
comp39061_c0_seq2	8	3	0.096	0.093
comp43902_c0_seq5	1	3	0.111	0.033
comp44466_c0_seq17	3	1	0.194	0.042
comp46177_c1_seq8	3	2	0.158	0.101
comp43634_c0_seq2	16	8	0.049	0.042
comp46178_c0_seq5	2	4	0.131	0.05
comp42727_c0_seq4	18	3	0.044	0.043
comp42687_c0_seq4	3	8	0.09	0.054
comp47021_c0_seq1	16	8	0.048	0.039
comp45538_c0_seq5	6	5	0.119	0.081
comp45453_c0_seq2	6	7	0.087	0.079
comp45666_c0_seq19	7	6	0.136	0.108
comp45924_c0_seq6	3	36	0.196	0.028
comp40530_c0_seq2	3	8	0.143	0.083
comp45852_c0_seq8	2	3	0.184	0.049
comp46096_c0_seq2	3	1	0.208	0.04
comp45996_c0_seq8	14	1	0.08	0.072
comp41936_c1_seq3	5	10	0.107	0.048
comp46657_c0_seq5	1	14	0.087	0.066
comp42389_c0_seq6	1	15	0.064	0.044
comp45966_c0_seq2	4	1	0.148	0.056
comp43958_c0_seq4	2	3	0.171	0.091
comp44517_c0_seq1	3	2	0.196	0.059
comp44049_c0_seq1	6	7	0.062	0.039
comp46952_c0_seq6	4	2	0.143	0.115
comp46581_c0_seq53	6	17	0.054	0.053
comp41367_c0_seq2	13	2	0.059	0.057
comp46013_c0_seq4	1	2	0.1	0.095
comp46319_c0_seq7	3	1	0.168	0.035
comp36002_c0_seq1	16	18	0.052	0.043
comp46904_c0_seq1	6	8	0.081	0.077
comp46765_c0_seq22	9	8	0.042	0.038
comp44171_c0_seq16	9	3	0.039	0.034
comp41803_c0_seq4	7	6	0.149	0.11
comp40051_c0_seq17	3	1	0.127	0.037
comp46194_c0_seq3	3	6	0.196	0.096
comp46522_c0_seq3	1	2	0.161	0.057
comp44809_c0_seq10	8	9	0.062	0.055
comp41460_c0_seq1	3	17	0.05	0.038
comp44263_c0_seq10	3	6	0.091	0.069
comp39930_c0_seq1	1	12	0.075	0.044
comp41926_c0_seq1	3	6	0.199	0.045
comp44207_c0_seq11	8	18	0.044	0.035
comp44636_c0_seq2	6	5	0.094	0.061
comp42102_c0_seq5	6	5	0.087	0.065
comp46874_c0_seq20	7	6	0.073	0.06
comp39425_c0_seq6	2	3	0.284	0.084
comp44285_c0_seq1	2	3	0.155	0.062
comp43953_c0_seq1	2	14	0.167	0.035
comp42034_c0_seq7	3	12	0.054	0.04
comp46289_c0_seq26	2	15	0.378	0.024
comp40814_c0_seq3	3	6	0.113	0.06
comp44836_c0_seq17	3	8	0.089	0.056
comp41505_c0_seq10	6	5	0.088	0.062
comp45130_c0_seq17	4	3	0.297	0.048
comp46272_c0_seq5	50	29	0.037	0.031
comp47864_c0_seq1	10	8	0.059	0.053
comp46816_c0_seq17	3	8	0.177	0.061
comp38846_c1_seq2	3	8	0.099	0.065
comp43515_c0_seq4	6	5	0.105	0.077
comp45549_c0_seq9	3	2	0.202	0.084
comp45581_c0_seq3	3	8	0.058	0.026
comp39198_c0_seq2	8	9	0.095	0.084
comp44570_c0_seq1	11	9	0.057	0.052
comp45671_c0_seq11	10	3	0.075	0.061
comp46710_c0_seq7	22	25	0.066	0.044
comp41235_c0_seq4	3	5	0.13	0.061
comp46566_c0_seq1	2	4	0.145	0.053
comp44935_c0_seq1	3	2	0.185	0.036
comp44350_c0_seq2	5	4	0.187	0.05
comp44549_c0_seq29	6	5	0.117	0.082
comp44001_c0_seq10	16	13	0.068	0.063
comp44331_c0_seq3	1	8	0.144	0.051
comp45333_c0_seq6	3	6	0.204	0.06
comp42763_c0_seq1	3	8	0.177	0.058
comp42451_c0_seq4	3	1	0.192	0.047
comp46278_c0_seq17	5	10	0.19	0.057
comp46848_c0_seq36	2	3	0.159	0.034
comp43833_c0_seq22	3	18	0.144	0.037
comp43045_c0_seq4	11	14	0.051	0.049
comp46760_c0_seq17	7	6	0.123	0.101
comp45573_c0_seq2	2	3	0.159	0.1
comp45346_c0_seq13	22	21	0.039	0.037
comp43453_c0_seq6	14	15	0.05	0.048
comp46390_c0_seq3	10	9	0.068	0.052
comp46124_c0_seq1	3	2	0.169	0.1
comp46220_c0_seq25	3	8	0.144	0.076
comp44307_c1_seq16	2	3	0.11	0.08
comp40745_c0_seq3	3	14	0.077	0.032
comp38069_c0_seq1	3	2	0.063	0.062
comp46139_c0_seq2	2	3	0.167	0.028
comp46861_c0_seq1	2	15	0.366	0.023
comp45219_c0_seq10	7	6	0.152	0.113
comp44153_c0_seq3	2	3	0.282	0.053
comp41983_c0_seq5	25	6	0.059	0.053
comp45690_c0_seq21	3	17	0.108	0.038
comp45726_c0_seq3	2	20	0.261	0.033
comp44268_c0_seq6	3	2	0.123	0.111
comp44866_c0_seq3	5	10	0.151	0.042
comp46864_c0_seq2	3	6	0.15	0.055
comp47004_c0_seq26	3	14	0.059	0.051
comp44861_c0_seq2	3	6	0.118	0.046
comp45456_c0_seq15	2	3	0.114	0.101
comp40002_c0_seq3	3	6	0.199	0.09
comp38939_c0_seq3	14	1	0.066	0.066
comp44061_c0_seq8	3	8	0.113	0.049
comp39768_c0_seq1	7	6	0.156	0.115
comp47031_c0_seq3	8	9	0.088	0.051
comp46987_c0_seq13	51	36	0.052	0.041
comp45987_c0_seq1	22	25	0.044	0.041
comp47010_c0_seq9	2	3	0.165	0.148
comp29062_c0_seq1	6	5	0.132	0.091
comp43001_c0_seq4	1	14	0.075	0.054
comp43451_c0_seq17	3	8	0.111	0.087
comp46800_c0_seq4	2	3	0.264	0.042
comp41691_c1_seq11	3	6	0.192	0.097
comp42271_c0_seq4	8	9	0.079	0.077
comp42311_c0_seq21	31	29	0.036	0.031
comp45739_c1_seq42	4	3	0.141	0.053
comp47054_c0_seq4	1	2	0.085	0.067
comp46725_c0_seq10	2	3	0.208	0.035
comp45916_c0_seq22	6	5	0.098	0.077
comp39326_c0_seq1	16	15	0.032	0.031
comp43609_c0_seq5	3	16	0.07	0.032
comp41090_c0_seq6	2	3	0.124	0.041
comp46054_c0_seq3	2	3	0.318	0.043
comp44795_c0_seq4	2	3	0.147	0.098
comp42808_c1_seq3	16	14	0.041	0.04
comp42045_c0_seq14	3	24	0.16	0.045
comp43000_c0_seq5	6	7	0.135	0.134
comp42733_c0_seq1	3	6	0.209	0.058
comp46927_c0_seq1	1	4	0.049	0.038
comp44066_c0_seq4	5	10	0.199	0.056
comp42336_c0_seq2	3	5	0.193	0.068
comp43309_c0_seq3	13	11	0.108	0.074
comp41361_c0_seq2	3	8	0.171	0.049
comp40509_c0_seq4	3	2	0.222	0.044
comp37141_c0_seq1	8	6	0.056	0.044
comp46840_c0_seq1	3	16	0.11	0.035
comp45675_c0_seq6	3	5	0.138	0.036
comp46491_c0_seq6	14	6	0.06	0.047
comp46852_c0_seq12	4	1	0.102	0.053
comp45711_c0_seq5	2	3	0.237	0.057
comp45815_c0_seq1	3	1	0.242	0.044
comp44070_c0_seq1	4	3	0.235	0.041
comp46918_c0_seq6	3	2	0.188	0.082
comp42201_c0_seq3	3	8	0.18	0.044
comp46327_c0_seq14	3	6	0.074	0.057
comp42461_c1_seq6	5	10	0.183	0.058
comp45723_c0_seq16	3	16	0.065	0.054
comp46169_c0_seq10	3	6	0.19	0.052
comp39919_c0_seq1	5	4	0.203	0.052
comp45994_c0_seq14	4	2	0.048	0.044
comp42877_c0_seq4	3	6	0.183	0.06
comp44054_c0_seq2	3	2	0.185	0.096
comp46698_c0_seq26	8	7	0.08	0.052
comp44459_c0_seq10	3	24	0.164	0.041
comp42017_c0_seq3	3	6	0.159	0.065
comp46249_c0_seq2	2	3	0.128	0.089
comp46238_c0_seq3	3	6	0.198	0.086
comp41903_c0_seq1	5	10	0.165	0.053
comp38627_c0_seq4	1	36	0.081	0.034
comp45361_c0_seq4	2	31	0.146	0.027
comp43916_c0_seq4	3	6	0.129	0.045
comp46834_c0_seq21	3	6	0.182	0.069
comp38096_c0_seq2	3	1	0.192	0.046
comp44972_c0_seq6	2	3	0.144	0.132
comp41039_c0_seq1	14	1	0.077	0.058
comp42177_c0_seq2	3	6	0.135	0.054
comp46460_c0_seq4	3	18	0.069	0.044
comp35653_c0_seq1	5	10	0.09	0.037
comp44513_c0_seq4	2	12	0.17	0.035
comp46479_c0_seq15	3	2	0.121	0.038
comp45952_c0_seq4	3	20	0.115	0.042
comp45734_c0_seq1	11	15	0.055	0.049
comp45510_c0_seq1	8	9	0.106	0.081
comp43510_c0_seq18	14	13	0.066	0.051
comp46940_c0_seq3	3	24	0.137	0.042
comp46133_c0_seq10	7	6	0.134	0.115
comp44961_c0_seq18	7	6	0.125	0.102
comp45248_c0_seq3	3	2	0.141	0.081
comp43735_c0_seq2	2	3	0.121	0.069
comp41546_c0_seq1	3	1	0.171	0.038
comp41882_c0_seq2	2	3	0.327	0.054
comp44135_c0_seq8	8	6	0.063	0.057
comp43887_c0_seq6	8	3	0.087	0.073
comp42465_c0_seq3	3	6	0.154	0.06
comp45323_c0_seq4	14	8	0.035	0.033
comp39658_c0_seq2	3	44	0.194	0.037
comp45431_c0_seq19	2	3	0.317	0.051
comp46144_c0_seq8	7	6	0.15	0.109
comp45131_c0_seq4	3	11	0.077	0.038
comp43610_c0_seq1	3	6	0.156	0.085
comp39697_c0_seq6	22	25	0.05	0.047
comp46494_c0_seq11	6	7	0.131	0.09
comp45554_c0_seq5	3	1	0.187	0.051
comp44265_c0_seq4	9	8	0.07	0.064
comp44377_c0_seq6	2	3	0.32	0.06
comp43398_c0_seq4	3	2	0.112	0.058
comp39661_c0_seq1	10	11	0.1	0.1
comp46284_c0_seq13	3	6	0.172	0.074
comp45650_c0_seq12	8	6	0.083	0.052
comp45794_c0_seq8	2	3	0.137	0.074
comp43370_c0_seq1	3	6	0.204	0.087
comp45385_c0_seq4	2	3	0.258	0.077
comp46428_c0_seq13	8	9	0.106	0.091
comp46921_c0_seq20	22	3	0.037	0.035
comp45923_c0_seq3	2	3	0.142	0.032
comp44762_c1_seq12	1	12	0.07	0.045
comp46628_c0_seq17	2	3	0.282	0.045
comp39072_c1_seq1	3	1	0.184	0.036
comp44193_c0_seq5	3	2	0.199	0.038
comp42371_c0_seq9	3	2	0.065	0.052
comp45791_c0_seq10	3	8	0.166	0.048
comp45783_c0_seq6	1	15	0.07	0.046
comp42721_c0_seq10	6	5	0.082	0.055
comp38354_c0_seq1	2	15	0.334	0.02
comp39835_c0_seq6	3	10	0.102	0.055
comp43317_c0_seq13	10	9	0.051	0.033
comp43839_c0_seq4	8	9	0.088	0.072
comp45124_c0_seq16	1	6	0.049	0.036
comp45222_c0_seq9	3	9	0.105	0.026
comp47035_c0_seq3	14	1	0.065	0.057
comp44433_c0_seq3	3	10	0.08	0.053
comp45548_c0_seq5	3	2	0.124	0.103
comp46595_c0_seq17	2	3	0.132	0.12
comp45088_c0_seq2	6	5	0.103	0.076
comp42800_c0_seq1	3	10	0.104	0.07
comp46343_c0_seq7	3	1	0.168	0.036
comp38988_c0_seq1	3	5	0.166	0.06
comp43141_c0_seq1	2	3	0.09	0.069
comp46505_c0_seq30	3	18	0.089	0.041
comp40578_c0_seq3	6	17	0.06	0.049
comp46254_c0_seq7	2	3	0.249	0.08
comp42556_c0_seq1	3	8	0.077	0.052
comp40425_c0_seq2	3	16	0.101	0.054
comp41861_c0_seq2	2	4	0.1	0.085
comp43723_c0_seq6	2	3	0.358	0.023
comp39653_c0_seq1	3	1	0.196	0.049
comp39964_c0_seq2	2	3	0.299	0.026
comp46579_c0_seq5	3	18	0.126	0.046
comp46754_c0_seq18	3	31	0.042	0.037
comp30293_c0_seq1	29	26	0.037	0.031
comp46211_c0_seq2	4	3	0.216	0.033
comp42217_c0_seq34	3	8	0.169	0.064
comp42907_c0_seq4	4	1	0.2	0.041
comp42062_c0_seq8	3	6	0.209	0.067
comp43209_c0_seq2	52	22	0.031	0.031
comp37172_c0_seq2	16	14	0.043	0.038
comp45878_c0_seq2	4	3	0.143	0.044
comp46321_c0_seq5	3	6	0.116	0.047
comp45718_c0_seq33	1	2	0.057	0.029
comp41509_c0_seq2	11	8	0.053	0.033
comp45557_c0_seq7	3	16	0.136	0.049
comp47064_c0_seq6	2	3	0.187	0.093
comp38935_c0_seq1	3	8	0.125	0.055
comp43008_c0_seq8	2	17	0.353	0.024
comp44758_c0_seq1	10	9	0.062	0.046
comp46659_c0_seq3	21	22	0.039	0.037
comp35378_c0_seq1	3	6	0.117	0.039
comp40341_c0_seq2	2	3	0.179	0.153
comp39175_c0_seq1	37	49	0.04	0.032
comp42076_c0_seq3	14	4	0.046	0.042
comp46364_c0_seq13	2	3	0.306	0.048
comp40718_c0_seq1	11	9	0.062	0.05
comp44217_c0_seq6	3	6	0.201	0.055
comp46313_c0_seq2	1	15	0.053	0.045
comp45194_c0_seq8	3	16	0.137	0.052
comp42916_c0_seq3	3	18	0.075	0.051
comp45751_c0_seq1	7	6	0.145	0.131
comp40581_c0_seq1	5	10	0.181	0.054
comp42789_c0_seq2	26	14	0.049	0.049
comp39487_c1_seq8	10	11	0.103	0.1
comp45578_c0_seq2	5	4	0.204	0.054
comp41637_c0_seq7	3	24	0.081	0.045
comp45624_c0_seq5	3	8	0.159	0.086
comp46910_c0_seq5	5	10	0.176	0.055
comp47005_c0_seq6	2	10	0.302	0.028
comp43538_c0_seq9	3	54	0.097	0.044
comp42469_c0_seq9	3	2	0.17	0.083
comp45429_c0_seq5	5	10	0.194	0.057
comp43604_c0_seq5	6	8	0.068	0.067
comp44005_c0_seq5	3	8	0.094	0.056
comp42265_c0_seq6	2	15	0.392	0.025
comp45107_c0_seq1	14	13	0.072	0.053
comp41889_c0_seq1	4	2	0.229	0.054
comp38281_c0_seq1	3	1	0.189	0.042
comp44113_c0_seq5	4	2	0.066	0.054
comp45141_c0_seq1	16	14	0.05	0.031
comp45268_c0_seq2	6	14	0.067	0.047
comp46168_c0_seq17	3	6	0.178	0.074
comp45598_c1_seq4	2	3	0.078	0.067
comp46437_c0_seq1	3	6	0.163	0.033
comp45348_c0_seq2	10	2	0.07	0.06
comp42303_c0_seq9	2	12	0.256	0.038
comp46236_c0_seq7	3	6	0.176	0.064
comp43029_c0_seq4	3	1	0.187	0.04
comp65192_c0_seq1	29	26	0.037	0.031
comp43059_c1_seq2	4	3	0.256	0.044
