# Supplementary material for: Inducible Defenses Stay Up Late: Temporal Patterns of Immune Gene Expression in Tenebrio molitor
Source: G3 (Bethesda). 2014 Jun 1;4(6):947–55. doi: 10.1534/g3.113.008516 (PMC4065263; doi:10.1534/g3.113.008516)
Supplement: Supporting Information [file supp_g3.113.008516_TableS17.csv]

AMP gene	Primer	Primer sequence
Tenecin 1	Ten1_Fw	TCGAGTAAAGAGAGTGACATGC
	Ten1_Rev	CAAGTTCATTATCTGCAAACGCAG
Tenecin 2	Ten2_Fw	GACGGTCTCTTCAGCCCGGAGCC
	Ten2_Rev	TTAGAACCTGAAGCTTCCCCCGACG
Tenecin 3	Ten3_Fw	TGACCATCACGACGGACATC
	Ten3_Rev	ATGACCATGTGTCTTGTACCCTC
Tenecin 4	Ten4_Fw	GAAACCAAATGGGACATTGAAGATCCAG
	Ten4_Rev	TTAAAAATCTACTGTTCCTGTGAGGTGAG
Attacin (Dobycin)	Attacin_Fw	TCAATTCTCGCATTCGCCTCTTTG
	Attacin_Rev	CCCTAATAAATTAAAATCTTCCTCTGAC
Defensin (Ten1Seq4)	Ten1Seq4_Fw	AGTTTCCGCGGGGATATTAGTATCT	similar to droscrystallin, aligns with Tenecin 1 only in signal and propeptide part
	Ten1Seq4_Rev	CTATCCAATGCAAACGCATTCGTC
